# Supplementary material for: Numerical study on the supersonic gas-solid two-phase injection mechanism of needle-free syringe
Source: PLoS One. 2025 May 29;20(5):e0322571. doi: 10.1371/journal.pone.0322571 (PMC12121760; doi:10.1371/journal.pone.0322571)
Supplement: S1 File — (ZIP) [file pone.0322571.s001.zip]

Archive with 3 entries (3 files):
- Gas Data.xlsx
- Particle Data.xlsx
- Validation Data.xlsx
