# Supplementary material for: Numerical study on the supersonic gas-solid two-phase injection mechanism of needle-free syringe
Source: PLoS One. 2025 May 29;20(5):e0322571. doi: 10.1371/journal.pone.0322571 (PMC12121760; doi:10.1371/journal.pone.0322571)
Supplement: S1 File — (ZIP) [file pone.0322571.s001.zip › Gas Data.xlsx]

## Sheet: velocity
gas_data
case	base case(case 1)			case2			case3			case4			case5			case6			case7
Particle diameter（μm）	30			10			50			100			30			30			30
Particle mass flow rate（kg/s）	0.005			0.005			0.005			0.005			0.001			0.01			0.003
Positon (mm)	velocity			velocity			velocity			velocity			velocity			velocity			velocity
8.80794e-18	142.909			142.087			143.234			143.555			144.701			140.644			143.81
0.000299687	143.129			142.434			143.409			143.682			144.749			141.071			143.945
0.000599376	143.344			142.762			143.583			143.811			144.798			141.481			144.078
0.000899063	143.34			142.726			143.586			143.821			144.805			141.458			144.08
0.00119875	143.388			142.767			143.633			143.863			144.825			141.537			144.115
0.00149844	143.487			142.885			143.722			143.937			144.858			141.71			144.182
0.00179812	143.586			142.995			143.811			144.014			144.893			141.878			144.25
0.00209782	143.682			143.099			143.901			144.092			144.931			142.039			144.318
0.0023975	143.786			143.209			143.997			144.176			144.972			142.21			144.391
0.00269719	143.894			143.324			144.097			144.264			145.017			142.387			144.468
0.00299687	144.004			143.44			144.201			144.356			145.064			142.565			144.548
0.00329657	144.116			143.556			144.306			144.45			145.113			142.744			144.629
0.00359626	144.23			143.673			144.413			144.546			145.165			142.924			144.713
0.00389594	144.344			143.79			144.522			144.644			145.218			143.103			144.797
0.00419562	144.459			143.906			144.631			144.743			145.272			143.281			144.883
0.00449532	144.574			144.021			144.741			144.843			145.329			143.458			144.97
0.00479501	144.688			144.135			144.851			144.944			145.386			143.632			145.057
0.00509469	144.802			144.248			144.961			145.045			145.444			143.804			145.144
0.00539438	144.916			144.36			145.071			145.146			145.504			143.973			145.232
0.00569406	145.028			144.47			145.18			145.248			145.564			144.139			145.319
0.00599376	145.139			144.579			145.288			145.349			145.625			144.302			145.406
0.00629344	145.25			144.686			145.396			145.45			145.688			144.462			145.494
0.00659313	145.36			144.792			145.504			145.551			145.75			144.619			145.581
0.00689281	145.468			144.896			145.611			145.652			145.814			144.773			145.668
0.00689281	145.468			144.896			145.611			145.652			145.814			144.773			145.668
0.00719251	145.576			144.999			145.717			145.753			145.879			144.924			145.756
0.0074922	145.684			145.102			145.823			145.853			145.945			145.073			145.843
0.00779188	145.791			145.203			145.929			145.955			146.012			145.22			145.931
0.00809156	145.897			145.305			146.035			146.056			146.08			145.365			146.02
0.00839125	146.004			145.406			146.141			146.158			146.15			145.508			146.109
0.00869095	146.112			145.507			146.248			146.262			146.222			145.649			146.2
0.00899063	146.22			145.609			146.356			146.366			146.296			145.79			146.292
0.00929032	146.329			145.712			146.465			146.473			146.373			145.931			146.386
0.00959	146.44			145.817			146.577			146.581			146.453			146.072			146.482
0.0098897	146.554			145.924			146.691			146.693			146.536			146.214			146.582
0.0101894	146.67			146.033			146.808			146.807			146.624			146.357			146.685
0.0104891	146.791			146.147			146.929			146.926			146.717			146.503			146.792
0.0107888	146.916			146.264			147.054			147.05			146.815			146.652			146.905
0.0110885	147.046			146.388			147.186			147.18			146.921			146.805			147.024
0.0113881	147.183			146.517			147.324			147.317			147.034			146.963			147.15
0.0116878	147.328			146.655			147.47			147.462			147.156			147.127			147.284
0.0119875	147.482			146.801			147.625			147.617			147.289			147.299			147.428
0.0122872	147.646			146.958			147.791			147.783			147.434			147.48			147.584
0.0125869	147.823			147.127			147.97			147.961			147.592			147.672			147.752
0.0128866	148.014			147.31			148.163			148.155			147.767			147.876			147.936
0.0128866	148.014			147.31			148.163			148.155			147.767			147.876			147.936
0.0131863	148.222			147.509			148.373			148.365			147.959			148.095			148.137
0.0134859	148.448			147.727			148.601			148.595			148.171			148.331			148.357
0.0137856	148.695			147.965			148.851			148.846			148.407			148.586			148.599
0.0140853	148.967			148.227			149.125			149.121			148.668			148.862			148.866
0.014385	149.265			148.515			149.427			149.424			148.958			149.163			149.161
0.0146847	149.593			148.832			149.758			149.758			149.28			149.492			149.486
0.0149844	149.953			149.182			150.122			150.125			149.638			149.851			149.846
0.0152841	150.351			149.568			150.524			150.53			150.035			150.243			150.244
0.0155838	150.788			149.993			150.966			150.976			150.475			150.673			150.683
0.0158835	151.27			150.461			151.452			151.467			150.962			151.144			151.168
0.0161832	151.798			150.975			151.986			152.006			151.499			151.658			151.701
0.0164829	152.377			151.539			152.572			152.597			152.091			152.22			152.287
0.0167826	153.009			152.155			153.21			153.242			152.739			152.832			152.928
0.0170823	153.703			152.831			153.91			153.95			153.452			153.5			153.631
0.017382	154.445			153.556			154.661			154.708			154.218			154.215			154.385
0.0176815	155.282			154.372			155.506			155.562			155.082			155.019			155.236
0.0176815	155.282			154.372			155.506			155.562			155.082			155.019			155.236
0.0179812	156.172			155.242			156.404			156.47			156.004			155.872			156.141
0.0184329	157.605			156.643			157.852			157.933			157.492			157.244			157.602
0.0188847	159.246			158.248			159.508			159.606			159.194			158.816			159.273
0.0193362	161.027			159.991			161.306			161.422			161.045			160.519			161.089
0.019788	162.956			161.88			163.253			163.389			163.052			162.363			163.056
0.0202395	165.053			163.934			165.368			165.526			165.233			164.367			165.194
0.0206913	167.31			166.147			167.644			167.825			167.581			166.526			167.495
0.021143	169.719			168.51			170.074			170.278			170.088			168.831			169.952
0.0215946	172.279			171.022			172.654			172.883			172.749			171.281			172.561
0.0220463	174.985			173.681			175.383			175.637			175.562			173.873			175.32
0.0224979	177.835			176.481			178.254			178.534			178.521			176.604			178.223
0.0229496	180.825			179.421			181.266			181.573			181.624			179.471			181.268
0.0234012	183.953			182.498			184.417			184.749			184.866			182.473			184.453
0.0238529	187.217			185.711			187.703			188.062			188.247			185.608			187.774
0.0243047	190.617			189.06			191.125			191.511			191.764			188.876			191.232
0.0247562	194.153			192.545			194.684			195.097			195.419			192.277			194.828
0.025208	197.828			196.168			198.382			198.82			199.212			195.814			198.562
0.0256595	201.645			199.934			202.22			202.683			203.144			199.49			202.436
0.0261113	205.603			203.845			206.198			206.687			207.219			203.31			206.452
0.026563	209.705			207.902			210.321			210.835			211.44			207.275			210.613
0.0270146	213.955			212.105			214.594			215.134			215.812			211.384			214.925
0.0274663	218.363			216.46			219.025			219.591			220.341			215.64			219.395
0.0279179	222.937			220.978			223.621			224.213			225.032			220.054			224.029
0.0283696	227.682			225.668			228.389			229.005			229.891			224.64			228.833
0.0288214	232.606			230.537			233.331			233.965			234.923			229.408			233.811
0.0292729	237.708			235.594			238.445			239.097			240.137			234.368			238.964
0.0297247	242.985			240.845			243.74			244.418			245.543			239.523			244.302
0.0301762	248.456			246.288			249.236			249.944			251.152			244.856			249.843
0.0301762	248.456			246.288			249.236			249.944			251.152			244.856			249.843
0.030628	254.14			251.917			254.947			255.684			256.974			250.362			255.597
0.0310795	260.051			257.753			260.884			261.647			263.02			256.079			261.576
0.0315313	266.198			263.826			267.055			267.846			269.303			262.042			267.79
0.031983	272.592			270.15			273.474			274.294			275.836			268.26			274.252
0.0324346	279.247			276.736			280.155			281.005			282.633			274.737			280.977
0.0328863	286.18			283.597			287.114			287.995			289.712			281.488			287.981
0.0333379	293.405			290.751			294.368			295.282			297.09			288.528			295.28
0.0337896	300.943			298.215			301.937			302.886			304.786			295.872			302.896
0.0342414	308.815			306.007			309.844			310.828			312.823			303.541			310.849
0.0346929	317.046			314.152			318.111			319.131			321.223			311.557			319.164
0.0351447	325.661			322.673			326.765			327.825			330.013			319.947			327.868
0.0355962	334.69			331.603			335.834			336.936			339.223			328.74			336.986
0.036048	344.162			340.972			345.36			346.529			348.886			337.966			346.558
0.0364997	354.126			350.818			355.377			356.701			359.044			347.657			356.617
0.0369513	364.609			361.181			366.034			367.479			369.761			357.867			367.238
0.037403	375.771			372.106			377.402			378.872			381.084			368.634			378.53
0.0378546	387.738			383.64			389.452			390.922			393.051			380.141			390.526
0.0383063	400.486			395.871			402.239			403.672			405.722			392.683			403.253
0.038758	414.063			408.837			415.805			417.193			419.164			406.268			416.77
0.0392096	428.519			422.853			430.226			431.569			433.46			420.838			431.145
0.0396614	443.931			438.129			445.603			446.904			448.711			436.444			446.474
0.0401129	460.419			454.605			462.062			463.319			465.038			453.136			462.88
0.0405647	478.131			472.4			479.748			480.958			482.587			471.043			480.509
0.0410162	497.247			491.624			498.84			499.992			501.536			490.346			499.541
0.0410162	497.247			491.624			498.84			499.992			501.536			490.346			499.541
0.041468	517.986			512.446			519.551			520.626			522.103			511.27			520.193
0.0419197	540.606			535.118			542.126			543.117			544.544			534.075			542.723
0.0423713	565.407			559.952			566.862			567.788			569.172			559.068			567.435
0.042823	592.704			587.285			594.096			594.983			596.33			586.555			594.657
0.0432746	622.882			617.523			624.243			625.11			626.436			616.86			624.8
0.0437263	656.213			650.916			657.566			658.443			659.772			650.151			658.143
0.044178	693.21			687.926			694.566			695.501			696.861			686.897			695.198
0.0446296	733.28			727.849			734.661			735.717			737.147			726.48			735.39
0.0450814	777.638			771.797			779.088			780.349			781.919			770.019			779.976
0.0454577	817.649			811.36			819.173			820.644			822.285			809.237			820.188
0.0458343	858.371			851.61			860.042			861.828			863.636			848.781			861.25
0.0462107	900.19			892.991			902.088			904.29			906.349			889.152			903.537
0.0465871	942.508			934.704			944.675			947.393			949.828			929.772			946.44
0.0469636	984.509			975.651			986.966			990.242			993.271			969.562			989.155
0.04734	1025.24			1014.49			1028.11			1031.87			1035.84			1006.89			1030.81
0.0477165	1063.43			1049.68			1067.1			1071.19			1076.61			1039.55			1070.37
0.0480929	1097.63			1078.9			1102.58			1107			1114.47			1064.97			1106.61
0.0484693	1125.77			1100.8			1132.71			1137.92			1148.21			1080.69			1138.13
0.0488459	1145.84			1114.32			1155.19			1162.39			1176.43			1086.12			1163.41
0.0492223	1155.32			1118.42			1167.66			1177.59			1197.33			1083.72			1179.27
0.0495988	1154.79			1115.38			1169.62			1182.06			1208.43			1078.65			1183.83
0.0499752	1147.31			1109.13			1162.06			1177.82			1209.53			1074.3			1179.24
0.0503517	1136.13			1103.77			1148.19			1167.67			1202.32			1073.69			1168.24
0.0507281	1127.51			1102.06			1136.21			1155.95			1189.06			1078.88			1155.24
0.0507281	1127.51			1102.06			1136.21			1155.95			1189.06			1078.88			1155.24
0.0511045	1124.3			1105.3			1131.26			1148.19			1175.74			1088.15			1146.56
0.0514811	1126.96			1113.58			1133.15			1146.67			1168.63			1099.34			1144.66
0.0518574	1135.57			1125.25			1141.57			1151.39			1168.79			1110.49			1149.38
0.052234	1147.65			1138.16			1154.32			1161.18			1174.96			1120.64			1159.73
0.0526104	1160.79			1150.61			1168.31			1173.37			1185.72			1129.82			1172.88
0.0529868	1173.57			1161.8			1181.61			1185.92			1198.6			1138.42			1186.51
0.0533633	1185.43			1171.74			1193.52			1197.75			1211.65			1146.64			1199.34
0.0537397	1196.31			1180.88			1204.13			1208.57			1223.85			1154.41			1210.93
0.0541162	1206.26			1189.62			1213.79			1218.55			1234.97			1161.79			1221.33
0.0544926	1215.37			1198.07			1222.88			1227.95			1245.17			1168.93			1230.79
0.054869	1223.85			1206.2			1231.52			1236.99			1254.69			1175.81			1239.55
0.0552456	1231.98			1213.83			1239.66			1245.77			1263.74			1182.22			1247.92
0.055622	1239.97			1220.75			1247.25			1254.3			1272.44			1187.79			1256.14
0.0559985	1247.84			1226.79			1254.33			1262.5			1280.84			1192.17			1264.34
0.0563749	1255.47			1231.92			1260.97			1270.29			1288.99			1195.15			1272.51
0.0567513	1262.57			1236.32			1267.29			1277.65			1296.9			1196.94			1280.49
0.0571278	1268.81			1240.22			1273.35			1284.57			1304.56			1198.08			1288.08
0.0575042	1273.9			1243.77			1279.08			1291.04			1311.96			1199.2			1295.04
0.0578808	1277.7			1247			1284.3			1296.98			1319.09			1200.71			1301.18
0.0582571	1280.15			1249.8			1288.76			1302.28			1325.89			1202.86			1306.35
0.0586337	1281.38			1252.09			1292.31			1306.78			1332.27			1205.77			1310.55
0.0590101	1281.64			1253.95			1294.85			1310.34			1338.17			1209.49			1313.86
0.0593865	1281.18			1255.66			1296.38			1312.88			1343.52			1214.02			1316.37
0.059763	1280.37			1257.57			1296.98			1314.36			1348.29			1219.23			1318.13
0.0601394	1279.63			1260.03			1296.8			1314.89			1352.44			1224.96			1319.12
0.0605159	1279.47			1263.24			1296.13			1314.65			1355.95			1231.08			1319.38
0.0605159	1279.47			1263.24			1296.13			1314.65			1355.95			1231.08			1319.38
0.0608923	1280.35			1267.28			1295.47			1313.87			1358.77			1237.42			1319
0.0612687	1282.48			1272.06			1295.24			1312.92			1360.7			1243.78			1318.16
0.0616453	1285.86			1277.43			1295.89			1312.21			1361.42			1249.93			1317.27
0.0620217	1290.31			1283.18			1297.77			1312.07			1361.07			1255.68			1316.77
0.0623982	1295.52			1289.08			1300.94			1312.86			1359.93			1260.95			1317.04
0.0627746	1301.21			1294.98			1305.27			1314.83			1358.09			1265.72			1318.46
0.0631511	1307.13			1300.75			1310.51			1317.98			1356			1270.04			1321.18
0.0635275	1313.11			1306.29			1316.33			1322.18			1354.36			1273.96			1325.14
0.0639039	1319.1			1311.52			1322.46			1327.18			1353.8			1277.55			1330.11
0.0642805	1325.02			1316.38			1328.66			1332.7			1354.38			1280.88			1335.77
0.0646568	1330.85			1320.84			1334.78			1338.46			1356.23			1284.04			1341.82
0.0650334	1336.51			1324.89			1340.7			1344.29			1359.56			1287.14			1348.02
0.0654098	1341.89			1328.62			1346.39			1350.09			1364.13			1290.26			1354.2
0.0657862	1346.91			1332.12			1351.8			1355.82			1369.58			1293.4			1360.22
0.0661627	1351.49			1335.53			1356.89			1361.42			1375.51			1296.51			1366
0.0665391	1355.6			1338.93			1361.6			1366.81			1381.59			1299.48			1371.49
0.0669156	1359.31			1342.37			1365.89			1371.88			1387.59			1302.23			1376.64
0.067292	1362.68			1345.81			1369.74			1376.52			1393.36			1304.7			1381.43
0.0676684	1365.84			1349.2			1373.2			1380.68			1398.81			1306.93			1385.82
0.068045	1368.86			1352.44			1376.33			1384.37			1403.93			1308.99			1389.8
0.0684214	1371.8			1355.45			1379.24			1387.66			1408.71			1310.95			1393.39
0.0687979	1374.66			1358.22			1382.01			1390.67			1413.16			1312.83			1396.6
0.0691743	1377.41			1360.74			1384.7			1393.5			1417.32			1314.64			1399.5
0.0695508	1380.03			1363.06			1387.33			1396.25			1421.2			1316.41			1402.17
0.0699272	1382.48			1365.25			1389.89			1398.94			1424.83			1318.2			1404.7
0.0703036	1384.74			1367.35			1392.34			1401.58			1428.24			1320.16			1407.16
0.0703036	1384.74			1367.35			1392.34			1401.58			1428.24			1320.16			1407.16
0.0706802	1386.84			1369.4			1394.67			1404.16			1431.47			1322.4			1409.64
0.0710565	1388.81			1371.41			1396.84			1406.64			1434.54			1324.96			1412.15
0.0714331	1390.72			1373.39			1398.86			1409.03			1437.48			1327.81			1414.69
0.0718095	1392.62			1375.33			1400.71			1411.35			1440.31			1330.85			1417.24
0.0721859	1394.55			1377.21			1402.43			1413.6			1443.03			1334.01			1419.75
0.0725624	1396.5			1379.03			1404.05			1415.8			1445.64			1337.3			1422.2
0.0729388	1398.43			1380.79			1405.64			1417.96			1448.14			1340.68			1424.58
0.0733153	1400.27			1382.51			1407.27			1420.09			1450.53			1344.12			1426.87
0.0736917	1401.96			1384.23			1408.98			1422.18			1452.84			1347.61			1429.08
0.0740681	1403.47			1386			1410.79			1424.2			1455.06			1351.09			1431.2
0.0744447	1404.79			1387.87			1412.65			1426.13			1457.22			1354.51			1433.22
0.0748211	1405.94			1389.88			1414.49			1427.95			1459.35			1357.81			1435.12
0.0751976	1406.97			1392.07			1416.23			1429.66			1461.47			1360.93			1436.91
0.075574	1407.96			1394.43			1417.82			1431.25			1463.57			1363.84			1438.57
0.0759505	1408.97			1396.93			1419.24			1432.74			1465.66			1366.58			1440.1
0.0763269	1410.08			1399.56			1420.53			1434.13			1467.74			1369.2			1441.48
0.0767033	1411.34			1402.26			1421.74			1435.42			1469.78			1371.75			1442.71
0.0770798	1412.79			1404.98			1422.93			1436.61			1471.78			1374.23			1443.8
0.0774562	1414.43			1407.69			1424.12			1437.69			1473.72			1376.58			1444.78
0.0778328	1416.26			1410.37			1425.35			1438.67			1475.58			1378.74			1445.67
0.0782092	1418.26			1413			1426.64			1439.57			1477.36			1380.73			1446.51
0.0785856	1420.39			1415.62			1428			1440.41			1479.06			1382.64			1447.32
0.0789621	1422.66			1418.23			1429.45			1441.24			1480.67			1384.3			1448.14
0.0789621	1422.66			1418.23			1429.45			1441.24			1480.67			1384.3			1448.14
0.0793385	1425.03			1420.85			1431.03			1442.12			1482.21			1385.73			1448.98
0.079715	1427.51			1423.46			1432.76			1443.05			1483.67			1387.11			1449.86
0.0800914	1430.08			1426.07			1434.63			1444.07			1485.05			1388.42			1450.81
0.0804678	1432.74			1428.66			1436.64			1445.22			1486.37			1389.72			1451.83
0.0808444	1435.46			1431.19			1438.78			1446.53			1487.59			1391.1			1452.96
0.0812208	1438.19			1433.66			1441.08			1447.97			1488.71			1392.54			1454.2
0.0815973	1440.91			1436.03			1443.47			1449.49			1489.73			1393.99			1455.58
0.0819737	1443.62			1438.29			1445.9			1451.13			1490.62			1395.38			1457.11
0.0823502	1446.3			1440.44			1448.33			1452.94			1491.38			1396.65			1458.81
0.0827266	1448.88			1442.48			1450.77			1454.91			1492.02			1397.79			1460.66
0.083103	1451.36			1444.42			1453.24			1457.05			1492.55			1398.83			1462.67
0.0834795	1453.75			1446.28			1455.75			1459.34			1493			1399.79			1464.81
0.0838559	1456.02			1448.08			1458.27			1461.76			1493.38			1400.72			1467.06
0.0842325	1458.17			1449.82			1460.76			1464.26			1493.74			1401.63			1469.4
0.0846089	1460.26			1451.51			1463.21			1466.8			1494.11			1402.56			1471.8
0.0849853	1462.29			1453.16			1465.56			1469.31			1494.53			1403.56			1474.22
0.0853618	1464.22			1454.76			1467.8			1471.74			1495.03			1404.64			1476.62
0.0857382	1466.06			1456.32			1469.9			1474.05			1495.64			1405.82			1479
0.0861147	1467.76			1457.85			1471.84			1476.24			1496.38			1407.08			1481.37
0.0864911	1469.35			1459.34			1473.63			1478.31			1497.27			1408.42			1483.74
0.0868675	1470.81			1460.8			1475.29			1480.29			1498.33			1409.81			1486.1
0.0872441	1472.16			1462.24			1476.82			1482.19			1499.57			1411.24			1488.42
0.0876205	1473.42			1463.66			1478.26			1484.01			1500.98			1412.67			1490.69
0.087997	1474.58			1465.07			1479.62			1485.75			1502.56			1414.1			1492.89
0.0883734	1475.68			1466.47			1480.93			1487.43			1504.3			1415.52			1494.98
0.0883734	1475.68			1466.47			1480.93			1487.43			1504.3			1415.52			1494.98
0.0887499	1476.74			1467.85			1482.2			1489.04			1506.19			1416.94			1496.97
0.0891263	1477.76			1469.18			1483.45			1490.6			1508.21			1418.38			1498.84
0.0895027	1478.77			1470.49			1484.68			1492.1			1510.34			1419.85			1500.61
0.0898792	1479.78			1471.72			1485.9			1493.56			1512.53			1421.36			1502.28
0.0902556	1480.78			1472.84			1487.09			1494.99			1514.77			1422.93			1503.87
0.0906322	1481.77			1473.93			1488.27			1496.35			1517.03			1424.55			1505.39
0.0910086	1482.75			1474.98			1489.42			1497.62			1519.28			1426.19			1506.85
0.091385	1483.72			1475.98			1490.53			1498.8			1521.51			1427.84			1508.27
0.0917615	1484.69			1476.94			1491.6			1499.9			1523.7			1429.48			1509.64
0.0921379	1485.66			1477.89			1492.63			1500.95			1525.83			1431.09			1510.97
0.0925144	1486.64			1478.86			1493.6			1501.94			1527.9			1432.65			1512.25
0.0928908	1487.63			1479.87			1494.53			1502.88			1529.9			1434.17			1513.47
0.0932672	1488.64			1480.91			1495.42			1503.75			1531.82			1435.63			1514.63
0.0936438	1489.66			1481.98			1496.28			1504.55			1533.67			1437.05			1515.72
0.0940202	1490.69			1483.07			1497.13			1505.26			1535.42			1438.43			1516.75
0.0943967	1491.73			1484.16			1497.97			1505.9			1537.1			1439.78			1517.72
0.0947731	1492.76			1485.25			1498.82			1506.47			1538.69			1441.12			1518.63
0.0951496	1493.78			1486.33			1499.68			1507			1540.21			1442.44			1519.49
0.095526	1494.77			1487.4			1500.56			1507.48			1541.65			1443.77			1520.31
0.0959024	1495.74			1488.47			1501.45			1507.97			1543.03			1445.11			1521.11
0.0962789	1496.68			1489.55			1502.34			1508.47			1544.36			1446.46			1521.89
0.0966553	1497.59			1490.62			1503.23			1508.95			1545.63			1447.8			1522.67
0.0970319	1498.44			1491.68			1504.09			1509.36			1546.82			1449.1			1523.42
0.0974083	1499.37			1492.92			1505.07			1509.87			1548.11			1450.55			1524.28
0.0977847	1500.26			1494.13			1506.02			1510.43			1549.34			1451.91			1525.12
0.0977847	1500.26			1494.13			1506.02			1510.43			1549.34			1451.91			1525.12
0.0984812	1501.75			1496.09			1507.61			1511.4			1551.31			1454.03			1526.57
0.0991853	1503.36			1498.2			1509.32			1512.37			1553.32			1456.15			1528.16
0.099897	1505.03			1500.39			1511.04			1513.3			1555.26			1458.18			1529.83
0.100617	1506.75			1502.58			1512.74			1514.14			1557.15			1460.17			1531.55
0.101344	1508.49			1504.77			1514.39			1514.88			1558.97			1462.1			1533.31
0.102079	1510.21			1506.98			1515.99			1515.41			1560.73			1463.89			1535.06
0.102823	1511.83			1509.16			1517.52			1515.71			1562.44			1465.45			1536.76
0.103574	1513.33			1511.21			1518.99			1515.81			1564.07			1466.8			1538.33
0.104334	1514.74			1513.17			1520.44			1515.72			1565.56			1468.41			1539.71
0.105102	1516.53			1515.43			1522.14			1515.94			1566.96			1471.42			1540.98
0.105878	1519.85			1519.05			1525.16			1517.63			1568.52			1476.57			1542.79
0.106663	1525.14			1524.62			1530.08			1521.46			1570.83			1481.26			1546.17
0.107457	1528.21			1530.08			1533.13			1525.8			1574.07			1474.56			1551.24
0.108259	1515.6			1521.85			1517.85			1500.14			1575.77			1428.44			1547.63
0.109069	1445.7			1464.55			1435.45			1371.51			1556.71			1325.08			1498.38
0.109889	1305.83			1335.4			1280.01			1166.87			1464.76			1218.05			1364.75
0.110718	1182.94			1207.91			1157.07			1034.3			1288.73			1174.6			1212.19
0.111556	1150.07			1160.11			1132.01			1022.92			1156.03			1186.84			1142.42
0.112403	1181.83			1172.94			1169.01			1067.5			1131.1			1221.23			1152.48
0.113259	1230.94			1209.01			1222.01			1111.72			1159.55			1258.33			1196.39
0.114124	1272.05			1246.05			1258.68			1136.23			1207.31			1282.5			1242.46
0.114999	1295.71			1274.14			1271.05			1146.11			1246.8			1290.19			1274.22
0.115884	1302.81			1293.88			1270.68			1150.82			1271.45			1288.35			1290.72
0.116778	1300.71			1308.65			1269.15			1156.21			1284.24			1283.2			1296.78
0.117682	1298.51			1320.84			1270.22			1163.98			1291.76			1279.4			1298.58
0.118596	1299.22			1330.94			1274.64			1173.48			1300.1			1280			1301.86
0.11952	1304.05			1338.8			1283.36			1184.27			1310.52			1286.62			1308.48
0.120454	1314.12			1344.91			1296.02			1196.94			1322.72			1299.57			1318.53
0.121398	1328.41			1350.59			1311.46			1212.72			1335.82			1316.73			1331.37
0.122352	1345.26			1357.5			1328.79			1232.4			1349.35			1335.99			1346.41
0.123317	1363.55			1366.98			1347.88			1255.76			1363.6			1355.9			1363.44
0.124293	1382.77			1379.58			1368.78			1281.89			1379.2			1375.65			1382.36
0.124293	1382.77			1379.58			1368.78			1281.89			1379.2			1375.65			1382.36
0.125279	1402.68			1394.99			1391.05			1309.57			1396.66			1394.72			1402.8
0.126276	1422.97			1412.39			1413.84			1337.52			1415.96			1412.73			1424.11
0.127284	1443.13			1430.86			1436.24			1364.61			1436.59			1429.21			1445.53
0.128302	1462.51			1449.52			1457.44			1389.91			1457.82			1443.69			1466.34
0.129332	1480.74			1467.65			1477.06			1412.8			1478.86			1452.95			1485.95
0.130374	1497.71			1484.88			1495.04			1432.85			1499			1453.92			1504.09
0.131426	1512.65			1500.93			1510.65			1449.28			1517.77			1445.98			1520.83
0.13249	1519.81			1514.46			1518.15			1458.16			1535.1			1426.52			1536.28
0.133566	1516.2			1519.95			1513.48			1454.43			1551.38			1395.63			1548.84
0.134653	1498.84			1512.44			1494.39			1429.18			1566.93			1360.35			1552.2
0.135753	1460.25			1484.13			1453.14			1372.02			1577.97			1330			1539.9
0.136864	1405.89			1428.94			1394.55			1293.79			1576.53			1310.38			1501.34
0.137988	1353.29			1361.14			1340.81			1223.66			1550.34			1299.71			1434.22
0.139123	1322.1			1308.73			1308.51			1177.14			1485.84			1291.64			1359.95
0.140271	1311.66			1285.74			1293.08			1146.47			1394.42			1281.48			1312.74
0.141432	1306.37			1282.92			1280.58			1117.65			1320.4			1268.94			1298.36
0.142606	1298.6			1288.29			1263.02			1084.03			1287.53			1258.98			1294.52
0.143792	1286.16			1295.47			1240.58			1048.66			1279.48			1255.38			1289.24
0.144991	1273.34			1300.94			1221.06			1018.72			1278.03			1258.84			1279.52
0.146203	1266.49			1304.41			1210.69			1001.47			1275.3			1269.59			1268.83
0.147429	1267.14			1307.19			1210.28			996.576			1270.76			1285.98			1262.73
0.148668	1274.76			1311.25			1219.77			1004			1267.89			1305.49			1263.12
0.14992	1289.73			1318.79			1237.52			1026.56			1268.32			1325.83			1270.44
0.151186	1310.75			1331.27			1261.28			1059.91			1273.77			1345.45			1285.73
0.152466	1335.3			1348.69			1289.41			1099.06			1286.22			1363.38			1307.53
0.153761	1360.91			1369.8			1319.38			1140.25			1305.22			1378.63			1333.45
0.153761	1360.91			1369.8			1319.38			1140.25			1305.22			1378.63			1333.45
0.155069	1385.71			1392.64			1348.77			1180.95			1329.51			1389.96			1361.22
0.156391	1408.54			1415.29			1376.03			1219.1			1357.21			1395.13			1388.94
0.157728	1428.56			1436.16			1400.06			1253.04			1386.18			1393.7			1415.11
0.15908	1445.01			1453.71			1420.08			1280.96			1414.44			1386.02			1438.82
0.160445	1455.1			1464.41			1433.31			1301.29			1440.53			1371.36			1459.48
0.161827	1456.44			1466.16			1437.42			1309.95			1463.61			1351.19			1476.05
0.163223	1449.86			1458.03			1432.33			1307.01			1483.39			1327.99			1483.89
0.164635	1433.79			1437.09			1416.43			1288.9			1498.37			1304.62			1481.79
0.166062	1406.96			1404.66			1388.27			1248.52			1505.43			1284.57			1469.72
0.167504	1373.53			1368.73			1349.39			1189.79			1501.96			1271.97			1443.18
0.168962	1339.5			1338.89			1305.67			1122.69			1483.9			1267.35			1403.96
0.170436	1310.17			1319.46			1264.98			1058.02			1447.47			1269.55			1361.02
0.171926	1289.27			1310.6			1232.68			1004.84			1398.79			1277.82			1323.66
0.173433	1278.31			1308.75			1213.23			968.249			1352.08			1289.85			1296.47
0.174956	1276.3			1310.98			1205.54			951.571			1317.97			1304.13			1280.78
0.176496	1282.74			1318.6			1208.97			954.552			1297.75			1319.26			1275.02
0.178053	1297.05			1331.79			1224.59			974.388			1289.1			1333.67			1278.13
0.179627	1316.92			1349.48			1247.86			1007.27			1288.87			1345.17			1290.68
0.181218	1339.46			1369.69			1274.64			1046.07			1296.41			1350.82			1310.56
0.181218	1339.46			1369.69			1274.64			1046.07			1296.41			1350.82			1310.56
0.182826	1361.94			1390.13			1301.96			1086.02			1312.84			1350.8			1334.63
0.184451	1382.34			1408.95			1327.51			1123.56			1335.59			1345.08			1360.14
0.186095	1399.05			1423.39			1349			1155.41			1361.6			1332.97			1384.9
0.187756	1408.58			1430.16			1363.01			1178.27			1387.94			1316.98			1407.11
0.189436	1409.73			1428.99			1367.49			1188.65			1412.35			1300.42			1424.57
0.191134	1402.6			1419.93			1361.66			1186.5			1433.71			1287.87			1433.05
0.192851	1385			1401.43			1343.46			1168.26			1449.12			1281.68			1431.7
0.194585	1358.4			1375.85			1313.29			1131.24			1455.7			1281.43			1420.61
0.19634	1328.93			1349.69			1276.66			1084.68			1453.35			1286.28			1397.05
0.198113	1306.34			1332.9			1243.79			1040.39			1440.42			1294.16			1364.15
0.199907	1295.49			1328.24			1224.38			1012.3			1414.79			1302.72			1330.38
0.201719	1295.24			1332.2			1218.71			1004.28			1380.73			1310.18			1308.33
0.20355	1303.84			1343.55			1224.58			1012.55			1347.69			1314.56			1300.93
0.205403	1318.23			1359.11			1239.66			1034.2			1329.17			1315.28			1304.48
0.207275	1335.02			1375.54			1258.55			1061.71			1326.96			1312.29			1317.87
0.209168	1350.72			1390.32			1277.33			1089.46			1334.55			1305.81			1336.15
0.211083	1361.51			1399.64			1292.34			1113.4			1350.54			1297.97			1355.24
0.213017	1365.42			1402.05			1299.68			1129.23			1370.35			1291.27			1371.89
0.214971	1362.5			1398.57			1298.89			1136.6			1389.71			1287.24			1382.94
0.216949	1352.64			1388.81			1290.37			1136.17			1405.72			1286.02			1386.84
0.218947	1338.11			1374.71			1274.43			1127.32			1415.56			1287.32			1383.15
0.220968	1323.85			1361.2			1256.1			1113.94			1418.43			1289.9			1371.38
0.223011	1314.74			1353.96			1242.87			1101.86			1414.31			1291.97			1354.28
0.225075	1311.53			1353.65			1237.37			1097.65			1402.67			1292.43			1338.42
0.227162	1313.7			1358.31			1237.37			1101.07			1386.19			1291.2			1329.07
0.229274	1319.86			1366.22			1242.14			1109.82			1370.88			1288.59			1326.85
0.231406	1326.26			1374.48			1249.31			1122.77			1362.36			1285.22			1330.9
0.233564	1329.88			1379.27			1254.95			1135.64			1361.27			1282.09			1338.78
0.235743	1329.95			1379.48			1256.81			1145.71			1366.15			1279.62			1346.59
0.237947	1326.79			1376.77			1254.72			1152.26			1374.4			1277.75			1350.65
0.240176	1320.96			1371.84			1249.33			1155.54			1382.19			1276.19			1350.4
0.242429	1314.63			1366.27			1242.31			1156.15			1385.63			1274.44			1346.37
0.244705	1309.55			1362.1			1235.91			1155.9			1384.28			1272.15			1339.01
0.247008	1306.01			1359.98			1230.96			1156.54			1379.18			1269.18			1331.1
0.249334	1303.59			1359.52			1227.27			1158.58			1370.56			1265.51			1324.72
0.251687	1301.39			1359.66			1224.17			1161.64			1361.03			1261.2			1320.19
0.254065	1298.13			1358.7			1220.51			1164.76			1352.7			1256.29			1317
0.256469	1293.23			1356.06			1215.5			1166.39			1346.22			1250.66			1314.05
0.258899	1286.64			1351.74			1208.96			1165.58			1341.01			1244.12			1309.64
0.261356	1278.52			1345.84			1201.02			1162.2			1335.75			1236.37			1303.02
0.263841	1269.08			1338.82			1191.94			1156.44			1328.81			1227.14			1294.15
0.266352	1258.36			1330.88			1182.02			1148.67			1319.5			1216.09			1283.46
0.26889	1246.32			1321.85			1171.3			1139.57			1307.83			1202.9			1271.55
0.271456	1232.87			1311.18			1159.63			1129.42			1293.95			1187.45			1258.55
0.274051	1217.82			1298.28			1146.87			1118.28			1278.31			1169.76			1244.27
0.276674	1200.93			1282.96			1132.92			1106.08			1261.31			1149.89			1228.44
0.279325	1182.11			1265.26			1117.78			1092.78			1243.04			1128.07			1210.86
0.282005	1161.56			1245.01			1101.55			1078.45			1223.39			1104.47			1191.5
0.284714	1139.67			1222.1			1084.37			1063.18			1202.3			1079.58			1170.58
0.284714	1139.67			1222.1			1084.37			1063.18			1202.3			1079.58			1170.58
0.287454	1116.8			1196.82			1066.38			1047.1			1179.84			1054.06			1148.41
0.290223	1093.2			1169.75			1047.71			1030.34			1156.19			1028.54			1125.24
0.293023	1069.16			1141.36			1028.49			1013			1131.68			1003.47			1101.37
0.295851	1045.01			1112.2			1008.87			995.202			1106.66			979.136			1077.12
0.298713	1020.98			1082.96			989.004			977.095			1081.43			955.616			1052.74
0.301605	997.222			1054.11			969.02			958.793			1056.23			932.902			1028.43
0.304529	973.83			1026.01			949.039			940.385			1031.21			910.957			1004.33
0.307484	950.903			998.785			929.164			921.961			1006.52			889.771			980.57
0.310472	928.54			972.561			909.492			903.61			982.281			869.334			957.289
0.313493	906.805			947.427			890.1			885.413			958.616			849.624			934.586
0.316546	885.73			923.408			871.049			867.437			935.589			830.617			912.519
0.319633	865.329			900.474			852.394			849.732			913.239			812.295			891.117
0.322755	845.609			878.583			834.175			832.337			891.591			794.642			870.399
0.32591	826.568			857.694			816.424			815.284			870.658			777.635			850.373
0.329098	808.194			837.763			799.155			798.597			850.438			761.248			831.034
0.332322	790.47			818.73			782.38			782.293			830.921			745.458			812.37
0.335582	773.376			800.535			766.097			766.382			812.089			730.24			794.364
0.338877	756.889			783.123			750.302			750.87			793.922			715.572			776.995
0.342208	740.989			766.443			734.987			735.758			776.398			701.429			760.241
0.345576	725.653			750.451			720.144			721.05			759.492			687.791			744.08
0.348979	710.859			735.108			705.764			706.745			743.181			674.635			728.487
0.352421	696.585			720.378			691.833			692.84			727.438			661.94			713.439
0.355901	682.808			706.225			678.337			679.329			712.239			649.687			698.915
0.359417	669.506			692.613			665.265			666.205			697.562			637.857			684.892
0.362973	656.657			679.511			652.603			653.462			683.386			626.434			671.349
0.366567	644.242			666.89			640.335			641.09			669.69			615.401			658.264
0.3702	632.245			654.725			628.449			629.081			656.455			604.742			645.617
0.373874	620.649			642.988			616.934			617.425			643.662			594.439			633.393
0.377588	609.44			631.659			605.776			606.109			631.293			584.478			621.574
0.381341	598.6			620.719			594.965			595.123			619.328			574.844			610.144
0.381341	598.6			620.719			594.965			595.123			619.328			574.844			610.144
0.385137	588.113			610.152			584.487			584.457			607.751			565.526			599.086
0.388973	577.965			599.934			574.327			574.1			596.543			556.51			588.387
0.392851	568.143			590.038			564.473			564.042			585.69			547.785			578.032
0.396773	558.631			580.438			554.916			554.274			575.178			539.34			568.005
0.400735	549.416			571.13			545.644			544.783			564.991			531.162			558.291
0.404743	540.487			562.114			536.648			535.561			555.116			523.24			548.875
0.408794	531.831			553.371			527.919			526.599			545.54			515.562			539.747
0.412889	523.438			544.886			519.448			517.887			536.25			508.115			530.895
0.417029	515.301			536.644			511.219			509.417			527.234			500.892			522.306
0.421214	507.405			528.634			503.222			501.176			518.48			493.886			513.969
0.425445	499.741			520.847			495.452			493.155			509.978			487.089			505.876
0.429722	492.297			513.275			487.899			485.351			501.718			480.492			498.017
0.434045	485.064			505.906			480.556			477.755			493.691			474.087			490.378
0.438417	478.035			498.724			473.417			470.359			485.888			467.868			482.951
0.442835	471.202			491.716			466.474			463.163			478.3			461.826			475.727
0.447302	464.559			484.878			459.721			456.155			470.916			455.949			468.7
0.451818	458.103			478.202			453.151			449.325			463.73			450.232			461.863
0.456383	451.827			471.675			446.754			442.669			456.733			444.67			455.209
0.460998	445.723			465.287			440.525			436.181			449.919			439.263			448.73
0.465663	439.782			459.037			434.459			429.85			443.281			434.001			442.421
0.47038	433.997			452.924			428.549			423.677			436.811			428.874			436.276
0.475149	428.354			446.957			422.793			417.658			430.506			423.874			430.289
0.479968	422.85			441.134			417.183			411.787			424.357			418.998			424.452
0.484841	417.477			435.446			411.712			406.064			418.358			414.24			418.758
0.489767	412.232			429.88			406.376			400.48			412.503			409.596			413.202
0.494747	407.11			424.423			401.169			395.024			406.788			405.059			407.78
0.499782	402.11			419.07			396.089			389.693			401.207			400.628			402.485
0.504871	397.226			413.822			391.132			384.485			395.756			396.299			397.315
0.510017	392.455			408.68			386.294			379.397			390.429			392.066			392.265
0.515217	387.792			403.641			381.567			374.424			385.224			387.924			387.329
0.520475	383.233			398.699			376.949			369.562			380.134			383.869			382.504
0.525791	378.774			393.849			372.44			364.811			375.157			379.897			377.786
0.531164	374.412			389.083			368.034			360.165			370.288			376.01			373.17
0.536597	370.145			384.395			363.724			355.621			365.524			372.206			368.653
0.542087	365.967			379.781			359.509			351.17			360.859			368.481			364.231
0.547639	361.874			375.239			355.385			346.798			356.291			364.833			359.901
0.553253	357.864			370.772			351.35			342.511			351.816			361.264			355.66
0.558925	353.931			366.381			347.407			338.325			347.432			357.771			351.504
0.564662	350.074			362.062			343.55			334.226			343.138			354.341			347.429
0.57046	346.286			357.813			339.774			330.21			338.928			350.967			343.434
0.576322	342.567			353.63			336.075			326.28			334.801			347.642			339.514
0.582247	338.914			349.51			332.457			322.431			330.753			344.358			335.668
0.588238	335.327			345.447			328.908			318.66			326.781			341.117			331.89
0.588238	335.327			345.447			328.908			318.66			326.781			341.117			331.89
0.594293	331.802			341.441			325.416			314.967			322.884			337.925			328.177
0.600415	328.338			337.491			321.991			311.347			319.058			334.783			324.527
0.606605	324.931			333.599			318.63			307.794			315.301			331.692			320.939
0.612862	321.58			329.765			315.331			304.306			311.61			328.647			317.412
0.619186	318.28			325.986			312.091			300.877			307.985			325.646			313.945
0.62558	315.028			322.259			308.916			297.508			304.422			322.682			310.535
0.632045	311.824			318.583			305.807			294.207			300.919			319.752			307.18
0.638579	308.665			314.956			302.76			290.967			297.474			316.854			303.881
0.645185	305.55			311.374			299.762			287.786			294.085			313.981			300.636
0.651863	302.48			307.836			296.799			284.661			290.752			311.133			297.441
0.658615	299.452			304.342			293.878			281.592			287.472			308.313			294.294
0.665439	296.459			300.893			291.002			278.579			284.245			305.523			291.192
0.67234	293.498			297.488			288.171			275.615			281.068			302.764			288.132
0.679314	290.571			294.127			285.388			272.695			277.939			300.039			285.109
0.686365	287.683			290.809			282.649			269.826			274.854			297.344			282.125
0.693493	284.831			287.533			279.944			267.009			271.814			294.675			279.18
0.700701	282.012			284.296			277.272			264.238			268.817			292.027			276.274
0.707985	279.227			281.096			274.635			261.512			265.865			289.399			273.407
0.715349	276.47			277.933			272.036			258.83			262.955			286.797			270.579
0.722794	273.739			274.804			269.475			256.188			260.085			284.215			267.787
0.73032	271.031			271.711			266.952			253.583			257.257			281.645			265.026
0.737929	268.35			268.653			264.471			251.013			254.469			279.09			262.296
0.745621	265.705			265.632			262.031			248.478			251.719			276.556			259.6
0.753397	263.093			262.647			259.616			245.983			249.005			274.043			256.939
0.753397	263.093			262.646			259.616			245.983			249.005			274.044			256.939
0.761257	260.51			259.695			257.218			243.526			246.326			271.547			254.31
0.769205	257.955			256.779			254.844			241.099			243.683			269.064			251.711
0.777238	255.427			253.897			252.495			238.699			241.073			266.586			249.137
0.785359	252.923			251.049			250.172			236.328			238.495			264.122			246.587
0.79357	250.443			248.232			247.874			233.993			235.948			261.682			244.061
0.801869	247.983			245.447			245.6			231.692			233.433			259.265			241.558
0.81026	245.54			242.693			243.348			229.42			230.95			256.867			239.08
0.818741	243.115			239.969			241.118			227.175			228.496			254.484			236.628
0.827317	240.704			237.276			238.904			224.96			226.07			252.114			234.202
0.835985	238.311			234.613			236.706			222.775			223.671			249.756			231.803
0.844749	235.936			231.98			234.529			220.616			221.302			247.412			229.431
0.853608	233.582			229.378			232.371			218.489			218.962			245.081			227.087
0.853608	233.582			229.378			232.371			218.489			218.962			245.081			227.087
0.862564	231.251			226.807			230.23			216.399			216.651			242.763			224.77
0.871617	228.942			224.269			228.107			214.343			214.368			240.455			222.477
0.88077	226.659			221.762			226.005			212.314			212.112			238.157			220.203
0.890023	224.395			219.288			223.923			210.307			209.885			235.871			217.95
0.899376	222.15			216.848			221.861			208.328			207.691			233.598			215.725
0.908832	219.922			214.442			219.819			206.375			205.528			231.338			213.529
0.918391	217.725			212.076			217.797			204.452			203.401			229.097			211.369
0.928056	215.56			209.748			215.791			202.554			201.307			226.88			209.243
0.937824	213.441			207.475			213.838			200.696			199.263			224.704			207.163
0.947701	211.373			205.256			211.939			198.885			197.265			222.585			205.131
0.957684	209.386			203.127			210.109			197.149			195.343			220.553			203.172
0.967777	207.512			201.088			208.38			195.51			193.499			218.647			201.311
0.977982	205.791			199.212			206.761			193.996			191.792			216.913			199.591
0.988296	204.222			197.523			205.253			192.621			190.248			215.324			198.025
0.998723	202.687			195.878			203.556			191.237			188.715			213.764			196.501
0.999093	202.639			195.826			203.462			191.185			188.668			213.714			196.453
0.999364	202.604			195.791			203.389			191.147			188.635			213.678			196.419
0.999564	202.576			195.762			203.331			191.115			188.609			213.648			196.392
0.999711	202.555			195.742			203.287			191.091			188.589			213.626			196.372
0.99982	202.54			195.726			203.256			191.074			188.574			213.61			196.357
0.999899	202.528			195.715			203.233			191.061			188.563			213.598			196.346
0.999956	202.52			195.706			203.216			191.051			188.555			213.589			196.338
1	202.517			195.703			203.21			191.048			188.552			213.586			196.335

## Sheet: mach
case	base case(case 1)		case2		case3		case4		case5		case6		case7
Particle diameter（μm）	30		10		50		100		30		30		30
Particle mass flow rate（kg/s）	0.005		0.005		0.005		0.005		0.001		0.01		0.003
Positon (mm)	mach-number		mach-number		mach-number		mach-number		mach-number		mach-number		mach-number
8.80794e-18	0.140685		0.139867		0.141007		0.141326		0.142462		0.13844		0.141579
0.000299687	0.140902		0.140211		0.14118		0.141451		0.142509		0.138862		0.141712
0.000599376	0.141115		0.140535		0.141352		0.141579		0.142558		0.139267		0.141844
0.000899063	0.14111		0.140499		0.141356		0.141589		0.142564		0.139244		0.141845
0.00119875	0.141158		0.140539		0.141402		0.141631		0.142584		0.139321		0.141879
0.00149844	0.141256		0.140654		0.14149		0.141704		0.142617		0.139492		0.141946
0.00179812	0.141353		0.140764		0.141578		0.14178		0.142652		0.139658		0.142013
0.00209782	0.141449		0.140866		0.141667		0.141857		0.142689		0.139817		0.14208
0.0023975	0.141551		0.140975		0.141761		0.14194		0.14273		0.139985		0.142152
0.00269719	0.141658		0.141089		0.141861		0.142028		0.142774		0.14016		0.142229
0.00299687	0.141767		0.141203		0.141963		0.142118		0.142821		0.140337		0.142307
0.00329657	0.141878		0.141318		0.142068		0.142212		0.14287		0.140514		0.142388
0.00359626	0.14199		0.141434		0.142174		0.142307		0.142921		0.140691		0.142471
0.00389594	0.142103		0.141549		0.142281		0.142404		0.142973		0.140869		0.142555
0.00419562	0.142217		0.141664		0.14239		0.142502		0.143027		0.141045		0.14264
0.00449532	0.142331		0.141778		0.142499		0.142601		0.143083		0.141219		0.142725
0.00479501	0.142444		0.141892		0.142608		0.142701		0.14314		0.141392		0.142812
0.00509469	0.142557		0.142004		0.142716		0.142801		0.143198		0.141562		0.142898
0.00539438	0.142669		0.142114		0.142825		0.142902		0.143257		0.141729		0.142985
0.00569406	0.14278		0.142223		0.142933		0.143002		0.143317		0.141893		0.143071
0.00599376	0.142891		0.142331		0.143041		0.143102		0.143377		0.142055		0.143158
0.00629344	0.143		0.142437		0.143147		0.143202		0.143439		0.142213		0.143244
0.00659313	0.143109		0.142542		0.143254		0.143303		0.143501		0.142368		0.143331
0.00689281	0.143217		0.142645		0.14336		0.143402		0.143564		0.142521		0.143417
0.00689281	0.143217		0.142645		0.14336		0.143402		0.143564		0.142521		0.143417
0.00719251	0.143324		0.142748		0.143465		0.143502		0.143628		0.142671		0.143504
0.0074922	0.14343		0.142849		0.14357		0.143602		0.143694		0.142818		0.143591
0.00779188	0.143536		0.14295		0.143675		0.143702		0.14376		0.142963		0.143678
0.00809156	0.143642		0.14305		0.14378		0.143803		0.143828		0.143107		0.143765
0.00839125	0.143747		0.14315		0.143885		0.143904		0.143897		0.143248		0.143854
0.00869095	0.143854		0.143251		0.143991		0.144007		0.143968		0.143389		0.143944
0.00899063	0.143961		0.143352		0.144098		0.14411		0.144042		0.143528		0.144035
0.00929032	0.144069		0.143454		0.144206		0.144216		0.144118		0.143668		0.144128
0.00959	0.144179		0.143557		0.144317		0.144323		0.144197		0.143807		0.144224
0.0098897	0.144292		0.143663		0.14443		0.144434		0.14428		0.143948		0.144322
0.0101894	0.144407		0.143772		0.144546		0.144548		0.144367		0.14409		0.144424
0.0104891	0.144526		0.143884		0.144665		0.144666		0.144459		0.144234		0.144531
0.0107888	0.14465		0.144001		0.14479		0.144789		0.144557		0.144381		0.144643
0.0110885	0.144779		0.144123		0.14492		0.144917		0.144661		0.144533		0.14476
0.0113881	0.144915		0.144252		0.145057		0.145053		0.144773		0.144689		0.144885
0.0116878	0.145058		0.144388		0.145202		0.145197		0.144895		0.144852		0.145018
0.0119875	0.145211		0.144533		0.145356		0.14535		0.145026		0.145022		0.145161
0.0122872	0.145374		0.144689		0.14552		0.145515		0.14517		0.145202		0.145315
0.0125869	0.14555		0.144856		0.145697		0.145692		0.145327		0.145392		0.145483
0.0128866	0.145739		0.145038		0.145889		0.145883		0.1455		0.145594		0.145665
0.0128866	0.145739		0.145038		0.145889		0.145883		0.1455		0.145594		0.145665
0.0131863	0.145945		0.145235		0.146097		0.146092		0.14569		0.145811		0.145864
0.0134859	0.146169		0.145451		0.146323		0.146319		0.145901		0.146045		0.146082
0.0137856	0.146414		0.145687		0.146571		0.146568		0.146134		0.146298		0.146322
0.0140853	0.146683		0.145947		0.146843		0.146841		0.146393		0.146572		0.146587
0.014385	0.146979		0.146232		0.147142		0.147142		0.146681		0.14687		0.146879
0.0146847	0.147304		0.146547		0.14747		0.147473		0.147001		0.147196		0.147202
0.0149844	0.147662		0.146894		0.147832		0.147837		0.147356		0.147552		0.147559
0.0152841	0.148056		0.147276		0.14823		0.148239		0.14775		0.147941		0.147953
0.0155838	0.14849		0.147698		0.148669		0.148681		0.148186		0.148367		0.148389
0.0158835	0.148967		0.148162		0.149151		0.149168		0.148669		0.148834		0.14887
0.0161832	0.149491		0.148672		0.14968		0.149703		0.149202		0.149344		0.149399
0.0164829	0.150066		0.149232		0.150262		0.15029		0.149789		0.149902		0.14998
0.0167826	0.150693		0.149843		0.150895		0.15093		0.150432		0.150508		0.150616
0.0170823	0.151381		0.150513		0.15159		0.151632		0.15114		0.151171		0.151313
0.017382	0.152118		0.151232		0.152334		0.152384		0.1519		0.15188		0.152062
0.0176815	0.152948		0.152043		0.153173		0.153232		0.152758		0.152679		0.152906
0.0176815	0.152948		0.152043		0.153173		0.153232		0.152758		0.152679		0.152906
0.0179812	0.153832		0.152905		0.154065		0.154133		0.153672		0.153525		0.153805
0.0184329	0.155255		0.154297		0.155503		0.155586		0.15515		0.154887		0.155256
0.0188847	0.156885		0.15589		0.157148		0.157248		0.156841		0.156448		0.156916
0.0193362	0.158654		0.157621		0.158933		0.159052		0.15868		0.158139		0.158719
0.019788	0.160571		0.159498		0.160868		0.161007		0.160674		0.159971		0.160674
0.0202395	0.162655		0.161539		0.16297		0.163131		0.162842		0.161963		0.162799
0.0206913	0.164898		0.163738		0.165234		0.165417		0.165177		0.164108		0.165087
0.021143	0.167295		0.166089		0.167651		0.167858		0.16767		0.1664		0.167531
0.0215946	0.169842		0.168588		0.170219		0.17045		0.170319		0.168838		0.170128
0.0220463	0.172536		0.171233		0.172935		0.173192		0.17312		0.171418		0.172874
0.0224979	0.175375		0.174021		0.175796		0.176078		0.176068		0.174137		0.175766
0.0229496	0.178354		0.17695		0.178798		0.179107		0.17916		0.176993		0.178801
0.0234012	0.181472		0.180016		0.181939		0.182274		0.182394		0.179984		0.181976
0.0238529	0.184729		0.183221		0.185218		0.18558		0.185767		0.18311		0.18529
0.0243047	0.188122		0.186562		0.188634		0.189024		0.189279		0.18637		0.188743
0.0247562	0.191655		0.190042		0.192189		0.192606		0.192931		0.189766		0.192334
0.025208	0.195328		0.193662		0.195885		0.196329		0.196723		0.193299		0.196067
0.0256595	0.199145		0.197427		0.199725		0.200194		0.200658		0.196974		0.199943
0.0261113	0.203108		0.201339		0.203708		0.204202		0.204739		0.200795		0.203964
0.026563	0.207217		0.205401		0.207839		0.208359		0.208969		0.204765		0.208133
0.0270146	0.211478		0.209613		0.212123		0.212671		0.213355		0.208882		0.212458
0.0274663	0.215901		0.213981		0.216571		0.217145		0.217903		0.213149		0.216945
0.0279179	0.220495		0.218517		0.221188		0.22179		0.222618		0.21758		0.221601
0.0283696	0.225267		0.22323		0.225984		0.22661		0.227506		0.222188		0.226433
0.0288214	0.230224		0.228128		0.230959		0.231605		0.232575		0.226983		0.231446
0.0292729	0.235364		0.23322		0.236114		0.236779		0.237833		0.231975		0.23664
0.0297247	0.240689		0.238514		0.241458		0.24215		0.243291		0.237171		0.242028
0.0301762	0.246215		0.244008		0.247011		0.247735		0.248962		0.242553		0.247628
0.0301762	0.246215		0.244008		0.247011		0.247735		0.248962		0.242553		0.247628
0.030628	0.251965		0.249698		0.25279		0.253545		0.254857		0.248116		0.253452
0.0310795	0.257953		0.255605		0.258806		0.25959		0.260988		0.2539		0.259511
0.0315313	0.264189		0.261761		0.265069		0.265883		0.267369		0.259943		0.265819
0.031983	0.270688		0.268182		0.271594		0.272439		0.274015		0.266252		0.27239
0.0324346	0.277463		0.27488		0.278398		0.279275		0.280943		0.272837		0.27924
0.0328863	0.284533		0.28187		0.285498		0.28641		0.288172		0.279711		0.286387
0.0333379	0.291917		0.289173		0.292914		0.293862		0.295722		0.286894		0.293852
0.0337896	0.299637		0.296808		0.30067		0.301656		0.303615		0.294401		0.301657
0.0342414	0.307717		0.304797		0.308789		0.309816		0.311876		0.302258		0.309828
0.0346929	0.316187		0.313167		0.3173		0.318367		0.320534		0.31049		0.318391
0.0351447	0.325075		0.321947		0.326233		0.327345		0.329618		0.319127		0.327377
0.0355962	0.334418		0.331172		0.335622		0.336782		0.339165		0.328203		0.336821
0.036048	0.344248		0.340881		0.345514		0.346749		0.349213		0.337755		0.346765
0.0364997	0.354624		0.351117		0.35595		0.357355		0.359813		0.347819		0.35725
0.0369513	0.365579		0.361927		0.367096		0.368635		0.371039		0.35846		0.368364
0.037403	0.377292		0.373369		0.379036		0.380607		0.382948		0.369723		0.380227
0.0378546	0.389906		0.385497		0.391747		0.393326		0.395592		0.381809		0.392887
0.0383063	0.40341		0.398418		0.405302		0.406853		0.409046		0.395048		0.406385
0.038758	0.417868		0.412183		0.419762		0.421273		0.423395		0.409465		0.420798
0.0392096	0.433354		0.42715		0.435223		0.436698		0.438746		0.425017		0.436216
0.0396614	0.449973		0.443572		0.45182		0.45326		0.455232		0.441783		0.452767
0.0401129	0.467883		0.461412		0.469713		0.471118		0.473011		0.459847		0.470611
0.0405647	0.48728		0.480837		0.4891		0.490468		0.492277		0.479383		0.489942
0.0410162	0.508408		0.502012		0.510221		0.51154		0.513274		0.500636		0.511005
0.0410162	0.508408		0.502012		0.510221		0.51154		0.513274		0.500636		0.511005
0.041468	0.53157		0.525185		0.533374		0.534623		0.536301		0.523912		0.534101
0.0419197	0.557133		0.550715		0.558914		0.560086		0.561729		0.549582		0.559598
0.0423713	0.585551		0.579061		0.587286		0.588404		0.590022		0.578101		0.587952
0.042823	0.617329		0.610754		0.619025		0.62012		0.621723		0.609966		0.619689
0.0432746	0.653123		0.646467		0.654823		0.655919		0.657531		0.645754		0.655495
0.0437263	0.693532		0.68677		0.695269		0.696409		0.698065		0.685926		0.695981
0.044178	0.739575		0.732604		0.74137		0.742624		0.744368		0.731422		0.742173
0.0446296	0.790967		0.783535		0.792866		0.794328		0.796224		0.781895		0.793822
0.0450814	0.849967		0.841635		0.852049		0.853858		0.856024		0.839409		0.853258
0.0454577	0.905226		0.895903		0.907503		0.909691		0.912043		0.893129		0.908939
0.0458343	0.963863		0.953407		0.96647		0.969228		0.971936		0.949507		0.968253
0.0462107	1.02683		1.01515		1.02993		1.03348		1.03672		1.00956		1.03217
0.0465871	1.09377		1.08043		1.09748		1.10208		1.10611		1.07285		1.10036
0.0469636	1.16383		1.14788		1.16828		1.17412		1.17944		1.13798		1.17206
0.04734	1.23574		1.21533		1.24122		1.24832		1.25571		1.20224		1.24617
0.0477165	1.30716		1.27978		1.31459		1.32278		1.33352		1.2613		1.32094
0.0480929	1.37489		1.33583		1.38541		1.39481		1.41057		1.30927		1.39374
0.0484693	1.43359		1.37942		1.449		1.4607		1.48369		1.3399		1.46087
0.0488459	1.47726		1.40694		1.49869		1.51552		1.54848		1.35065		1.51752
0.0492223	1.4984		1.41519		1.52716		1.55085		1.59884		1.34574		1.55447
0.0495988	1.49712		1.40847		1.53169		1.56143		1.62645		1.33548		1.56527
0.0499752	1.48022		1.39519		1.51424		1.55132		1.62919		1.32673		1.55423
0.0503517	1.45543		1.3839		1.48279		1.52754		1.61108		1.32534		1.52836
0.0507281	1.43661		1.38019		1.45616		1.50062		1.57844		1.33537		1.49841
0.0507281	1.43661		1.38019		1.45616		1.50062		1.57844		1.33537		1.49841
0.0511045	1.42962		1.38664		1.44531		1.48306		1.54645		1.35363		1.47877
0.0514811	1.43525		1.40364		1.44936		1.47961		1.5297		1.37609		1.47448
0.0518574	1.45383		1.42808		1.4678		1.4902		1.5301		1.39888		1.48501
0.052234	1.48041		1.4557		1.49628		1.51246		1.5446		1.41999		1.50843
0.0526104	1.51002		1.48296		1.52831		1.54077		1.57029		1.43941		1.53885
0.0529868	1.53954		1.50797		1.55957		1.57062		1.60177		1.4579		1.57123
0.0533633	1.56762		1.53064		1.58831		1.59947		1.6345		1.47584		1.60254
0.0537397	1.59398		1.55189		1.61449		1.62653		1.66597		1.49305		1.63156
0.0541162	1.61861		1.57254		1.63888		1.65204		1.69542		1.50962		1.65824
0.0544926	1.64163		1.5929		1.66228		1.6766		1.72311		1.5259		1.68304
0.054869	1.66347		1.61278		1.685		1.7007		1.7496		1.5418		1.70651
0.0552456	1.68482		1.63175		1.70682		1.72463		1.77537		1.55678		1.72936
0.055622	1.70617		1.64921		1.72754		1.74836		1.8007		1.56993		1.75227
0.0559985	1.72761		1.66463		1.74719		1.77163		1.82573		1.58032		1.77561
0.0563749	1.74875		1.6779		1.76595		1.79417		1.85051		1.58742		1.7993
0.0567513	1.76878		1.68936		1.78408		1.81588		1.87506		1.59163		1.82292
0.0571278	1.78666		1.69959		1.8017		1.83668		1.89935		1.5943		1.84584
0.0575042	1.80143		1.70899		1.81862		1.85645		1.92333		1.5969		1.86729
0.0578808	1.81253		1.71758		1.83425		1.87491		1.94687		1.60049		1.88649
0.0582571	1.81976		1.72507		1.84777		1.89163		1.96975		1.60567		1.90292
0.0586337	1.82334		1.73119		1.85861		1.90603		1.99166		1.61278		1.91642
0.0590101	1.82403		1.73618		1.86644		1.91754		2.01227		1.62199		1.92715
0.0593865	1.82257		1.74077		1.87117		1.92577		2.0313		1.6333		1.93536
0.059763	1.82005		1.74595		1.873		1.9306		2.0485		1.64647		1.94114
0.0601394	1.81777		1.75269		1.87239		1.93233		2.06369		1.66116		1.94436
0.0605159	1.81723		1.76162		1.87028		1.93152		2.07669		1.67705		1.94517
0.0605159	1.81723		1.76162		1.87028		1.93152		2.07669		1.67705		1.94517
0.0608923	1.8198		1.77298		1.86819		1.92891		2.08722		1.69375		1.94386
0.0612687	1.82612		1.7866		1.86744		1.9258		2.09449		1.71074		1.94102
0.0616453	1.83626		1.8021		1.86943		1.92345		2.09719		1.72741		1.93804
0.0620217	1.84973		1.81893		1.8753		1.92297		2.09586		1.74322		1.93632
0.0623982	1.86577		1.83651		1.88525		1.92557		2.09151		1.75787		1.93718
0.0627746	1.88351		1.85432		1.899		1.93202		2.08459		1.7713		1.94186
0.0631511	1.90227		1.87199		1.91583		1.94243		2.07674		1.78358		1.95091
0.0635275	1.92157		1.88922		1.93487		1.95647		2.07061		1.79484		1.96421
0.0639039	1.94118		1.90573		1.95525		1.97344		2.06855		1.80523		1.98111
0.0642805	1.96094		1.92126		1.97623		1.99242		2.07069		1.81494		2.00068
0.0646568	1.98069		1.93567		1.99728		2.01259		2.07758		1.82424		2.02199
0.0650334	2.00018		1.94893		2.01807		2.03334		2.09009		1.83342		2.04423
0.0654098	2.01904		1.96124		2.03837		2.05436		2.10748		1.84273		2.06679
0.0657862	2.03687		1.97294		2.05801		2.07549		2.12852		1.85219		2.08921
0.0661627	2.05337		1.98442		2.07677		2.09654		2.15186		1.86163		2.11116
0.0665391	2.06842		1.996		2.0944		2.11715		2.1763		1.87073		2.13237
0.0669156	2.0821		2.00781		2.11069		2.13685		2.20089		1.87918		2.15264
0.067292	2.09472		2.01978		2.12552		2.15519		2.22502		1.88683		2.17176
0.0676684	2.10664		2.03165		2.13898		2.17185		2.24831		1.89376		2.18958
0.068045	2.11818		2.04311		2.15131		2.18683		2.27058		1.90019		2.20598
0.0684214	2.1295		2.05389		2.16286		2.20037		2.29175		1.90633		2.22093
0.0687979	2.14062		2.06383		2.17398		2.21287		2.31184		1.91227		2.2345
0.0691743	2.15143		2.07297		2.18489		2.22477		2.33087		1.91801		2.24687
0.0695508	2.16179		2.08146		2.19565		2.23641		2.3489		1.92362		2.25836
0.0699272	2.17155		2.08949		2.20619		2.24794		2.36604		1.92937		2.26933
0.0703036	2.18066		2.09726		2.2164		2.25937		2.38238		1.93569		2.28016
0.0703036	2.18066		2.09726		2.2164		2.25937		2.38238		1.93569		2.28016
0.0706802	2.18914		2.10488		2.22615		2.2706		2.39803		1.94297		2.29112
0.0710565	2.19717		2.11241		2.23534		2.28154		2.41311		1.95138		2.30234
0.0714331	2.20499		2.11986		2.24392		2.29217		2.42772		1.9608		2.31381
0.0718095	2.21285		2.1272		2.25187		2.30254		2.44192		1.97095		2.32539
0.0721859	2.22087		2.13438		2.25926		2.31272		2.45574		1.98162		2.33693
0.0725624	2.22902		2.14136		2.26629		2.32276		2.46916		1.99281		2.3483
0.0729388	2.23712		2.14815		2.27322		2.33271		2.48216		2.00445		2.35943
0.0733153	2.2449		2.15483		2.28036		2.34259		2.49474		2.01644		2.37029
0.0736917	2.25211		2.16154		2.28791		2.35233		2.50694		2.0287		2.38083
0.0740681	2.25857		2.16848		2.29592		2.36185		2.51884		2.04106		2.391
0.0744447	2.26423		2.17588		2.30424		2.371		2.53055		2.05333		2.40076
0.0748211	2.26918		2.18393		2.31254		2.37971		2.54219		2.06528		2.41006
0.0751976	2.27366		2.19273		2.32043		2.38792		2.55383		2.07666		2.41886
0.075574	2.27793		2.20229		2.32767		2.39565		2.56552		2.0874		2.42709
0.0759505	2.28234		2.21255		2.33419		2.40292		2.57727		2.09758		2.43468
0.0763269	2.28719		2.22339		2.34015		2.40973		2.58902		2.1074		2.44159
0.0767033	2.29275		2.23465		2.34576		2.41608		2.60071		2.11703		2.44778
0.0770798	2.29918		2.24615		2.35125		2.42195		2.61226		2.12649		2.45331
0.0774562	2.30652		2.25768		2.35682		2.42731		2.62355		2.13547		2.45827
0.0778328	2.31475		2.26917		2.36258		2.4322		2.63452		2.14374		2.4628
0.0782092	2.32378		2.28061		2.36865		2.43668		2.64509		2.15142		2.46707
0.0785856	2.33354		2.29208		2.37509		2.4409		2.65524		2.15881		2.47122
0.0789621	2.34397		2.30363		2.38203		2.44509		2.66496		2.16526		2.47541
0.0789621	2.34397		2.30363		2.38203		2.44509		2.66496		2.16526		2.47541
0.0793385	2.35503		2.3153		2.3896		2.44951		2.67428		2.17073		2.47973
0.079715	2.36667		2.3271		2.39795		2.45426		2.68321		2.17603		2.4843
0.0800914	2.37887		2.33898		2.40706		2.45944		2.69175		2.18107		2.48922
0.0804678	2.3916		2.35086		2.4169		2.4653		2.69987		2.18606		2.49458
0.0808444	2.40478		2.36262		2.42753		2.47207		2.7075		2.19136		2.50048
0.0812208	2.41818		2.37416		2.439		2.4795		2.71455		2.19699		2.50705
0.0815973	2.43163		2.38536		2.45102		2.4874		2.72092		2.20267		2.51438
0.0819737	2.44518		2.39615		2.46338		2.49599		2.72655		2.20811		2.52257
0.0823502	2.45872		2.40649		2.47587		2.5055		2.73139		2.21311		2.5317
0.0827266	2.47191		2.41637		2.48849		2.51601		2.73547		2.2176		2.54181
0.083103	2.48466		2.42584		2.50146		2.5275		2.73886		2.22164		2.55283
0.0834795	2.49708		2.43498		2.51473		2.53992		2.74169		2.22541		2.56465
0.0838559	2.50896		2.44386		2.5282		2.55317		2.74414		2.22903		2.57722
0.0842325	2.52034		2.45253		2.54171		2.56707		2.74643		2.2326		2.59047
0.0846089	2.53146		2.46101		2.55508		2.5813		2.7488		2.23627		2.60417
0.0849853	2.54231		2.46931		2.5681		2.59552		2.75149		2.24023		2.61807
0.0853618	2.5528		2.47744		2.58058		2.60943		2.75471		2.24458		2.63206
0.0857382	2.56277		2.48541		2.59237		2.62283		2.75866		2.24934		2.64605
0.0861147	2.57213		2.49324		2.60339		2.63563		2.76346		2.25451		2.66016
0.0864911	2.58087		2.50094		2.61364		2.6479		2.76928		2.26004		2.67442
0.0868675	2.58898		2.50854		2.62317		2.6597		2.77626		2.26585		2.68877
0.0872441	2.59651		2.51606		2.63206		2.67109		2.78445		2.27183		2.70308
0.0876205	2.60351		2.52353		2.64044		2.68212		2.79385		2.27787		2.71721
0.087997	2.61005		2.53098		2.64844		2.69282		2.80446		2.28391		2.73099
0.0883734	2.61625		2.53845		2.65616		2.70313		2.81625		2.28995		2.74429
0.0883734	2.61625		2.53845		2.65616		2.70313		2.81625		2.28995		2.74429
0.0887499	2.6222		2.54581		2.66371		2.71313		2.82918		2.29603		2.75703
0.0891263	2.62802		2.55296		2.67117		2.72287		2.84315		2.3022		2.76916
0.0895027	2.63377		2.55999		2.67856		2.73232		2.85799		2.30856		2.7807
0.0898792	2.63952		2.56659		2.6859		2.74162		2.87352		2.31517		2.7917
0.0902556	2.64527		2.57261		2.69317		2.75075		2.88954		2.32206		2.80224
0.0906322	2.651		2.57844		2.70034		2.75951		2.90589		2.32921		2.81239
0.0910086	2.6567		2.58415		2.70739		2.76772		2.9224		2.33654		2.82225
0.091385	2.66239		2.58952		2.71426		2.77538		2.93894		2.34396		2.83185
0.0917615	2.66807		2.59463		2.7209		2.78261		2.95539		2.35136		2.84122
0.0921379	2.6738		2.59976		2.72729		2.78952		2.97165		2.35866		2.85034
0.0925144	2.67959		2.60502		2.7334		2.79609		2.98761		2.36579		2.85918
0.0928908	2.6855		2.6105		2.73924		2.80229		3.00321		2.37272		2.86768
0.0932672	2.69154		2.61622		2.74485		2.80809		3.01836		2.37946		2.87581
0.0936438	2.69769		2.62215		2.75028		2.81344		3.03303		2.38602		2.88352
0.0940202	2.70395		2.6282		2.75564		2.8182		3.04719		2.39243		2.8908
0.0943967	2.71026		2.63431		2.761		2.82244		3.06081		2.39874		2.89767
0.0947731	2.71657		2.64043		2.76644		2.82634		3.07391		2.405		2.90416
0.0951496	2.72283		2.64653		2.77201		2.82987		3.08648		2.41127		2.91032
0.095526	2.72898		2.65263		2.77768		2.83318		3.09858		2.41758		2.91623
0.0959024	2.73499		2.65876		2.78347		2.83654		3.11027		2.42398		2.92201
0.0962789	2.74085		2.66493		2.78931		2.83999		3.12159		2.43045		2.9277
0.0966553	2.7465		2.67109		2.79515		2.84331		3.13247		2.43693		2.9333
0.0970319	2.75183		2.67732		2.8008		2.84623		3.14279		2.44328		2.93879
0.0974083	2.75773		2.68464		2.80713		2.8499		3.15397		2.45044		2.94514
0.0977847	2.76338		2.69161		2.81343		2.85389		3.16479		2.45709		2.95143
0.0977847	2.76338		2.69161		2.81343		2.85389		3.16479		2.45709		2.95143
0.0984812	2.77281		2.70292		2.82432		2.86087		3.18247		2.46751		2.96205
0.0991853	2.78317		2.71595		2.83602		2.86805		3.2005		2.47806		2.97396
0.099897	2.79403		2.72954		2.84786		2.87502		3.21815		2.4882		2.98673
0.100617	2.80532		2.74288		2.85961		2.88152		3.23552		2.49814		3.00004
0.101344	2.81683		2.75627		2.8711		2.88746		3.25254		2.50785		3.01369
0.102079	2.82825		2.76997		2.88224		2.8918		3.26921		2.51695		3.02743
0.102823	2.83916		2.78364		2.89298		2.89441		3.28548		2.52488		3.04087
0.103574	2.8492		2.7967		2.90321		2.89567		3.30126		2.53177		3.05343
0.104334	2.85874		2.80933		2.91327		2.89546		3.3163		2.54003		3.06445
0.105102	2.87087		2.82412		2.92552		2.89713		3.33049		2.55596		3.07452
0.105878	2.89384		2.84847		2.94812		2.90835		3.34575		2.58446		3.08919
0.106663	2.93144		2.88732		2.98648		2.93632		3.36732		2.61135		3.11788
0.107457	2.95552		2.92673		3.01173		2.96839		3.39744		2.57629		3.16278
0.108259	2.8686		2.87211		2.8958		2.8128		3.4168		2.35478		3.13324
0.109069	2.4837		2.54503		2.44757		2.22248		3.24758		1.95806		2.79512
0.109889	1.9226		2.00679		1.84749		1.55176		2.64596		1.63371		2.15711
0.110718	1.56118		1.61301		1.49947		1.25024		1.9035		1.5242		1.64475
0.111556	1.48031		1.49444		1.4412		1.2292		1.5168		1.55286		1.4686
0.112403	1.55349		1.52259		1.52533		1.31348		1.45064		1.63752		1.48964
0.113259	1.67582		1.60832		1.65524		1.40178		1.51265		1.73541		1.59258
0.114124	1.78821		1.70321		1.7529		1.45317		1.626		1.80332		1.71054
0.114999	1.85819		1.78085		1.78751		1.47401		1.72887		1.82567		1.79924
0.115884	1.87998		1.83892		1.78594		1.48377		1.79869		1.81989		1.84844
0.116778	1.8733		1.88448		1.78118		1.4954		1.83693		1.80443		1.86714
0.117682	1.86628		1.92346		1.78403		1.51271		1.86018		1.79307		1.87281
0.118596	1.86839		1.95676		1.79672		1.53432		1.88649		1.79462		1.88318
0.11952	1.8835		1.98339		1.82237		1.55931		1.92008		1.81397		1.90429
0.120454	1.91574		2.00458		1.86078		1.58938		1.96059		1.85291		1.93711
0.121398	1.96305		2.02472		1.90945		1.62804		2.00572		1.90664		1.98044
0.122352	2.02146		2.04971		1.96673		1.67819		2.05432		1.96996		2.03339
0.123317	2.08835		2.08483		2.0333		1.74079		2.10784		2.03922		2.09647
0.124293	2.16303		2.13309		2.11083		1.81513		2.16951		2.1122		2.17073
0.124293	2.16303		2.13309		2.11083		1.81513		2.16951		2.1122		2.17073
0.125279	2.24575		2.19485		2.19946		1.89943		2.24257		2.18721		2.25657
0.126276	2.3364		2.26864		2.29761		1.99114		2.32887		2.26261		2.35315
0.127284	2.43369		2.35222		2.40256		2.08733		2.42842		2.33598		2.45863
0.128302	2.53514		2.44292		2.51095		2.18474		2.54006		2.40424		2.57051
0.129332	2.63877		2.53792		2.62054		2.28017		2.66158		2.44943		2.68607
0.130374	2.74358		2.63547		2.7301		2.37036		2.79002		2.45364		2.80321
0.131426	2.84318		2.73355		2.83327		2.44968		2.92246		2.41358		2.92163
0.13249	2.89275		2.82207		2.8848		2.49417		3.05796		2.32166		3.0412
0.133566	2.86658		2.85886		2.85135		2.47462		3.19935		2.18847		3.14638
0.134653	2.75061		2.80733		2.72537		2.35355		3.34938		2.05173		3.17579
0.135753	2.52603		2.63393		2.49009		2.11582		3.46452		1.94517		3.07184
0.136864	2.2618		2.35068		2.21268		1.84622		3.4503		1.88099		2.79496
0.137988	2.04949		2.06893		2.00207		1.64649		3.2019		1.84746		2.41388
0.139123	1.93813		1.88655		1.89181		1.53168		2.73237		1.82265		2.09011
0.140271	1.90314		1.81464		1.84334		1.4623		2.25514		1.79229		1.91795
0.141432	1.88576		1.80609		1.8056		1.40084		1.96172		1.7559		1.86974
0.142606	1.86094		1.82216		1.75445		1.33293		1.8494		1.72754		1.85742
0.143792	1.82255		1.84393		1.69205		1.26529		1.82342		1.71717		1.841
0.144991	1.78417		1.86084		1.64004		1.2107		1.81888		1.72618		1.81153
0.146203	1.76387		1.87179		1.61302		1.18013		1.81086		1.7557		1.77991
0.147429	1.76528		1.88068		1.61133		1.17139		1.79772		1.80242		1.76212
0.148668	1.78687		1.89374		1.63458		1.18401		1.78952		1.86059		1.76303
0.14992	1.83096		1.91828		1.67985		1.22373		1.79093		1.92449		1.78401
0.151186	1.89598		1.95988		1.74356		1.28488		1.80727		1.98951		1.82936
0.152466	1.97683		2.02047		1.82391		1.36069		1.84522		2.05222		1.89724
0.153761	2.06747		2.09824		1.9161		1.44587		1.90552		2.10816		1.98349
0.153761	2.06747		2.09824		1.9161		1.44587		1.90552		2.10816		1.98349
0.155069	2.16244		2.18849		2.01405		1.5363		1.98736		2.15124		2.08349
0.156391	2.25704		2.28516		2.11272		1.62765		2.08822		2.17084		2.19251
0.157728	2.34649		2.38159		2.20695		1.71511		2.20377		2.16407		2.30549
0.15908	2.42509		2.46879		2.29126		1.79189		2.32839		2.13281		2.41783
0.160445	2.4752		2.52469		2.34968		1.85076		2.45619		2.07629		2.52485
0.161827	2.48102		2.53368		2.36733		1.87604		2.58156		2.00298		2.61764
0.163223	2.4461		2.48992		2.34187		1.86621		2.70009		1.924		2.66319
0.164635	2.36674		2.38508		2.26938		1.81242		2.79749		1.84936		2.6498
0.166062	2.24537		2.23833		2.15218		1.70155		2.84561		1.7887		2.5791
0.167504	2.10911		2.09352		2.00756		1.55683		2.82089		1.75171		2.43779
0.168962	1.98455		1.98499		1.86327		1.41003		2.70252		1.73791		2.25406
0.170436	1.88657		1.91966		1.74294		1.28365		2.49393		1.74316		2.07952
0.171926	1.82116		1.89115		1.65533		1.18878		2.25869		1.76554		1.9459
0.173433	1.78788		1.88532		1.60508		1.12804		2.06814		1.79928		1.85748
0.174956	1.78126		1.89252		1.5853		1.1018		1.94631		1.84074		1.80915
0.176496	1.79929		1.91717		1.59268		1.10762		1.88036		1.88638		1.79163
0.178053	1.84136		1.96105		1.6304		1.14161		1.85359		1.93146		1.80033
0.179627	1.90268		2.02253		1.68933		1.19919		1.85329		1.96846		1.83759
0.181218	1.97633		2.09687		1.76106		1.27052		1.87747		1.98643		1.89935
0.181218	1.97633		2.09687		1.76106		1.27052		1.87747		1.98643		1.89935
0.182826	2.05464		2.17701		1.83899		1.34857		1.93127		1.98507		1.97881
0.184451	2.1303		2.25576		1.9167		1.42695		2.0099		1.96438		2.06931
0.186095	2.19581		2.3196		1.98592		1.49796		2.10649		1.92315		2.16422
0.187756	2.23416		2.35041		2.03269		1.55211		2.21294		1.87115		2.25617
0.189436	2.23772		2.34441		2.04696		1.57866		2.32071		1.81959		2.33334
0.191134	2.20662		2.3025		2.02489		1.57584		2.42354		1.7816		2.372
0.192851	2.13523		2.222		1.96204		1.53579		2.50294		1.76272		2.36463
0.194585	2.03526		2.11877		1.86572		1.45589		2.53829		1.76083		2.31271
0.19634	1.93326		2.0215		1.75851		1.36146		2.52497		1.77338		2.21051
0.198113	1.85998		1.96264		1.66955		1.27786		2.4565		1.79479		2.08052
0.199907	1.82585		1.94677		1.61983		1.22801		2.33181		1.81854		1.95989
0.201719	1.82408		1.95996		1.6055		1.2155		2.1827		1.83942		1.88641
0.20355	1.84902		1.99887		1.61961		1.2327		2.05344		1.85133		1.86235
0.205403	1.89262		2.05428		1.65713		1.27531		1.98564		1.85216		1.87262
0.207275	1.94573		2.1156		1.70588		1.33111		1.97677		1.8417		1.91448
0.209168	1.99743		2.17342		1.75629		1.39021		2.0022		1.82093		1.97433
0.211083	2.03375		2.21086		1.79805		1.44411		2.05891		1.79651		2.04008
0.213017	2.04618		2.22009		1.81867		1.48214		2.13315		1.7758		2.10009
0.214971	2.03409		2.20453		1.81596		1.50189		2.20987		1.76294		2.14081
0.216949	1.99769		2.16373		1.79142		1.50373		2.27603		1.758		2.15386
0.218947	1.94626		2.1073		1.74701		1.48609		2.31587		1.76009		2.13634
0.220968	1.89721		2.05503		1.69772		1.45805		2.32228		1.76565		2.08761
0.223011	1.86559		2.02664		1.6629		1.43283		2.29388		1.76966		2.0206
0.225075	1.85267		2.0232		1.64793		1.42429		2.23091		1.76904		1.95957
0.227162	1.85609		2.03756		1.64612		1.43166		2.14907		1.76346		1.92182
0.229274	1.87149		2.06389		1.65548		1.45035		2.07346		1.75385		1.90806
0.231406	1.8874		2.0916		1.6698		1.47796		2.02511		1.74195		1.91432
0.233564	1.89418		2.10582		1.67874		1.50466		2.00558		1.73051		1.93259
0.235743	1.88896		2.10175		1.67622		1.52347		2.00805		1.7206		1.95003
0.237947	1.87265		2.08538		1.66178		1.53178		2.02236		1.71196		1.95396
0.240176	1.84721		2.05953		1.63759		1.52961		2.03399		1.70367		1.94204
0.242429	1.81964		2.03056		1.60853		1.51834		2.02844		1.69431		1.91612
0.244705	1.79518		2.00588		1.5807		1.50232		2.00424		1.68283		1.87836
0.247008	1.77446		1.98744		1.55631		1.48581		1.96581		1.66879		1.83856
0.249334	1.75593		1.97351		1.53489		1.47012		1.91561		1.65206		1.80341
0.251687	1.73687		1.96011		1.51493		1.45453		1.86379		1.63278		1.77356
0.254065	1.71363		1.94115		1.4939		1.43738		1.81732		1.61097		1.74716
0.256469	1.68491		1.91463		1.47023		1.41658		1.77772		1.58642		1.72096
0.258899	1.65102		1.88084		1.44391		1.39202		1.74279		1.55867		1.6906
0.261356	1.6131		1.84071		1.41564		1.3652		1.70853		1.52732		1.65484
0.263841	1.57251		1.79637		1.38633		1.33739		1.67103		1.49216		1.6143
0.266352	1.5301		1.74923		1.35679		1.30943		1.62931		1.4532		1.57088
0.26889	1.48652		1.69965		1.3273		1.28215		1.58429		1.41069		1.52684
0.271456	1.44246		1.64742		1.29778		1.25556		1.53724		1.3655		1.48313
0.274051	1.3983		1.59239		1.26811		1.22939		1.48982		1.31889		1.4398
0.276674	1.35416		1.53545		1.23828		1.20335		1.44331		1.27211		1.3967
0.279325	1.31028		1.47811		1.2084		1.17727		1.39814		1.22623		1.35382
0.282005	1.26728		1.4212		1.17869		1.15121		1.35422		1.18179		1.31138
0.284714	1.22576		1.36524		1.14934		1.12529		1.31138		1.13951		1.26977
0.284714	1.22576		1.36524		1.14934		1.12529		1.31138		1.13951		1.26977
0.287454	1.18617		1.31102		1.12053		1.09961		1.26978		1.10003		1.22954
0.290223	1.14856		1.2596		1.09237		1.07434		1.22959		1.06338		1.19095
0.293023	1.11284		1.21145		1.06486		1.04951		1.19089		1.02949		1.154
0.295851	1.079		1.1664		1.03806		1.02512		1.15387		0.998158		1.11875
0.298713	1.04699		1.12452		1.01202		1.00125		1.11861		0.969074		1.0852
0.301605	1.01669		1.08576		0.986771		0.977973		1.08509		0.941947		1.05331
0.304529	0.988021		1.04992		0.962362		0.955316		1.05327		0.916491		1.02302
0.307484	0.960835		1.01674		0.938773		0.93327		1.02305		0.892503		0.994254
0.310472	0.935033		0.985896		0.915994		0.911843		0.994309		0.86983		0.96691
0.313493	0.910528		0.957148		0.89402		0.891043		0.966989		0.848341		0.940918
0.316546	0.887228		0.930292		0.872843		0.870876		0.941001		0.827926		0.916195
0.319633	0.865045		0.905125		0.852443		0.851334		0.916263		0.808494		0.892658
0.322755	0.8439		0.881462		0.832799		0.832404		0.89269		0.789969		0.870226
0.32591	0.823721		0.859158		0.813883		0.81407		0.870205		0.772281		0.848824
0.329098	0.80444		0.838091		0.795668		0.796317		0.848734		0.755369		0.828381
0.332322	0.785998		0.81814		0.778127		0.77913		0.82821		0.739178		0.808835
0.335582	0.768338		0.7992		0.761228		0.762491		0.808572		0.723661		0.790126
0.338877	0.751411		0.781179		0.744941		0.74638		0.78976		0.708776		0.772201
0.342208	0.735171		0.764002		0.729236		0.730781		0.771722		0.694483		0.755011
0.345576	0.719577		0.747602		0.714089		0.715681		0.754411		0.680748		0.738509
0.348979	0.704593		0.731924		0.699474		0.701063		0.737781		0.667539		0.722656
0.352421	0.690184		0.716918		0.685367		0.686912		0.721792		0.654827		0.707412
0.355901	0.676317		0.702537		0.671744		0.67321		0.706406		0.642585		0.692745
0.359417	0.662961		0.688737		0.658585		0.659943		0.69159		0.630789		0.678623
0.362973	0.650087		0.675479		0.645869		0.647093		0.677313		0.619417		0.665016
0.366567	0.63767		0.66273		0.633572		0.634647		0.663549		0.608448		0.651894
0.3702	0.625688		0.650458		0.621679		0.622589		0.650272		0.597862		0.639233
0.373874	0.614123		0.638632		0.610174		0.610905		0.637458		0.587641		0.627013
0.377588	0.602955		0.627227		0.59904		0.59958		0.625083		0.577766		0.615212
0.381341	0.592165		0.616223		0.588264		0.588599		0.613126		0.568222		0.603811
0.381341	0.592165		0.616223		0.588264		0.588599		0.613126		0.568222		0.603811
0.385137	0.581735		0.605602		0.577829		0.577949		0.601567		0.558995		0.592792
0.388973	0.571649		0.595338		0.56772		0.567617		0.590386		0.550072		0.582137
0.392851	0.561891		0.585401		0.557922		0.557593		0.579566		0.541441		0.571831
0.396773	0.552446		0.575766		0.548423		0.547864		0.569091		0.533088		0.561858
0.400735	0.5433		0.566428		0.539214		0.538417		0.558945		0.525002		0.5522
0.404743	0.534439		0.557387		0.530282		0.529243		0.549114		0.51717		0.542842
0.408794	0.525851		0.548622		0.521619		0.520332		0.539584		0.50958		0.533773
0.412889	0.517527		0.540118		0.513214		0.511674		0.530342		0.502219		0.52498
0.417029	0.509456		0.53186		0.505051		0.503258		0.521375		0.495078		0.51645
0.421214	0.501627		0.523838		0.49712		0.495073		0.512671		0.488152		0.508171
0.425445	0.494027		0.516039		0.489415		0.487109		0.504219		0.481432		0.500136
0.429722	0.486647		0.508458		0.481928		0.479362		0.496009		0.47491		0.492334
0.434045	0.479477		0.501082		0.474648		0.471821		0.488032		0.468578		0.484752
0.438417	0.472507		0.493894		0.467572		0.464483		0.480278		0.462429		0.477381
0.442835	0.465733		0.486881		0.460692		0.457343		0.472739		0.456455		0.470211
0.447302	0.459147		0.480039		0.454		0.450391		0.465404		0.450643		0.463237
0.451818	0.452747		0.473361		0.44749		0.443617		0.458265		0.444987		0.456453
0.456383	0.446526		0.466833		0.441152		0.437016		0.451315		0.439486		0.449848
0.460998	0.440475		0.460446		0.434981		0.430582		0.444548		0.434137		0.443418
0.465663	0.434586		0.454198		0.428971		0.424305		0.437955		0.428931		0.437157
0.47038	0.42885		0.44809		0.423116		0.418185		0.431532		0.423856		0.43106
0.475149	0.423255		0.442128		0.417413		0.412218		0.425271		0.418908		0.425119
0.479968	0.417796		0.436313		0.411856		0.406399		0.419165		0.414081		0.419327
0.484841	0.412468		0.430633		0.406437		0.400727		0.413208		0.40937		0.413678
0.489767	0.407266		0.425075		0.401151		0.395192		0.407395		0.40477		0.408165
0.494747	0.402187		0.419628		0.395994		0.389786		0.401722		0.400277		0.402785
0.499782	0.397227		0.414285		0.390962		0.384504		0.396182		0.395889		0.397532
0.504871	0.392384		0.409049		0.386053		0.379343		0.390772		0.3916		0.392402
0.510017	0.387652		0.403919		0.381261		0.374302		0.385486		0.387406		0.387391
0.515217	0.383027		0.398893		0.37658		0.369375		0.38032		0.383302		0.382495
0.520475	0.378505		0.393966		0.372006		0.364559		0.37527		0.379283		0.377708
0.525791	0.374082		0.389131		0.36754		0.359853		0.370331		0.375346		0.373026
0.531164	0.369756		0.384381		0.363176		0.355252		0.365501		0.371492		0.368447
0.536597	0.365524		0.379709		0.35891		0.350751		0.360774		0.367721		0.363966
0.542087	0.361379		0.375112		0.354736		0.346343		0.356146		0.364027		0.359579
0.547639	0.357319		0.370588		0.350652		0.342013		0.351614		0.360409		0.355284
0.553253	0.353341		0.36614		0.346657		0.337768		0.347176		0.35687		0.351077
0.558925	0.34944		0.361769		0.342753		0.333623		0.34283		0.353404		0.346954
0.564662	0.345613		0.357471		0.338935		0.329565		0.338572		0.350002		0.342913
0.57046	0.341857		0.353243		0.335195		0.32559		0.334398		0.346655		0.338951
0.576322	0.338167		0.349081		0.331532		0.321699		0.330306		0.343356		0.335064
0.582247	0.334543		0.344982		0.327949		0.317889		0.326293		0.340097		0.331248
0.588238	0.330985		0.340942		0.324436		0.314157		0.322356		0.33688		0.327501
0.588238	0.330985		0.340942		0.324436		0.314157		0.322356		0.33688		0.327501
0.594293	0.327488		0.336959		0.320982		0.310502		0.318492		0.333712		0.323819
0.600415	0.324051		0.333033		0.317592		0.30692		0.3147		0.330593		0.320199
0.606605	0.320673		0.329166		0.314265		0.303404		0.310977		0.327524		0.316642
0.612862	0.317349		0.325356		0.310999		0.299953		0.30732		0.324502		0.313145
0.619186	0.314076		0.321602		0.307793		0.29656		0.303727		0.321523		0.309708
0.62558	0.31085		0.317901		0.304649		0.293227		0.300196		0.31858		0.306327
0.632045	0.307672		0.314252		0.301571		0.289961		0.296726		0.315671		0.303002
0.638579	0.304539		0.310651		0.298557		0.286756		0.293313		0.312792		0.299731
0.645185	0.301449		0.307096		0.29559		0.28361		0.289957		0.309939		0.296514
0.651863	0.298404		0.303584		0.292659		0.28052		0.286655		0.30711		0.293348
0.658615	0.295402		0.300117		0.289768		0.277485		0.283408		0.30431		0.290229
0.665439	0.292434		0.296696		0.286922		0.274505		0.280213		0.301541		0.287155
0.67234	0.289499		0.29332		0.284121		0.271574		0.277067		0.298802		0.284122
0.679314	0.286597		0.289988		0.281367		0.268688		0.273969		0.296094		0.281127
0.686365	0.283731		0.286698		0.278656		0.265851		0.270915		0.293417		0.278171
0.693493	0.280902		0.28345		0.27598		0.263066		0.267905		0.290766		0.275252
0.700701	0.278107		0.280242		0.273337		0.260327		0.26494		0.288136		0.272373
0.707985	0.275345		0.277072		0.270728		0.257632		0.262017		0.285527		0.269534
0.715349	0.272612		0.273938		0.268158		0.254981		0.259137		0.282944		0.266732
0.722794	0.269904		0.270839		0.265625		0.25237		0.256297		0.28038		0.263967
0.73032	0.26722		0.267775		0.263129		0.249796		0.253499		0.277829		0.261233
0.737929	0.264564		0.264748		0.260674		0.247257		0.250741		0.275291		0.258529
0.745621	0.261942		0.261757		0.258258		0.244752		0.24802		0.272776		0.255859
0.753397	0.259354		0.258801		0.255868		0.242287		0.245335		0.270282		0.253224
0.753397	0.259354		0.258801		0.255868		0.242287		0.245335		0.270282		0.253224
0.761257	0.256795		0.255881		0.253501		0.239859		0.242686		0.267804		0.250621
0.769205	0.254262		0.252995		0.251154		0.237461		0.240071		0.26534		0.248048
0.777238	0.251757		0.250144		0.24883		0.23509		0.23749		0.262881		0.245501
0.785359	0.249278		0.247325		0.246532		0.232749		0.234942		0.260435		0.242977
0.79357	0.246821		0.244539		0.244261		0.230442		0.232424		0.258015		0.240478
0.801869	0.244384		0.241784		0.242014		0.228169		0.229937		0.255617		0.238
0.81026	0.241966		0.239061		0.239787		0.225926		0.227482		0.253238		0.235547
0.818741	0.239564		0.236368		0.23758		0.223709		0.225057		0.250874		0.233121
0.827317	0.237177		0.233706		0.235392		0.221522		0.222659		0.248523		0.230721
0.835985	0.234807		0.231073		0.233222		0.219364		0.220287		0.246185		0.228348
0.844749	0.232457		0.228471		0.23107		0.217233		0.217946		0.243861		0.226002
0.853608	0.230127		0.2259		0.228933		0.215133		0.215634		0.24155		0.223683
0.853608	0.230127		0.2259		0.228933		0.215133		0.215634		0.24155		0.223683
0.862564	0.22782		0.22336		0.226817		0.213069		0.213351		0.239253		0.221392
0.871617	0.225535		0.220852		0.22472		0.21104		0.211094		0.236966		0.219124
0.88077	0.223275		0.218376		0.222641		0.209037		0.208866		0.234689		0.216876
0.890023	0.221035		0.215932		0.220582		0.207056		0.206666		0.232424		0.214648
0.899376	0.218814		0.213523		0.218545		0.205103		0.204499		0.230173		0.21245
0.908832	0.216611		0.211147		0.216527		0.203176		0.202364		0.227935		0.210279
0.918391	0.214438		0.208811		0.214525		0.201279		0.200263		0.225715		0.208144
0.928056	0.212298		0.206513		0.212542		0.199406		0.198196		0.22352		0.206043
0.937824	0.210203		0.20427		0.210616		0.197574		0.196178		0.221367		0.203989
0.947701	0.208161		0.202081		0.208741		0.195788		0.194206		0.219271		0.201982
0.957684	0.206198		0.19998		0.206936		0.194077		0.19231		0.217262		0.200049
0.967777	0.204348		0.19797		0.205231		0.192462		0.190491		0.215379		0.198212
0.977982	0.202651		0.196122		0.203635		0.190972		0.188809		0.213668		0.196517
0.988296	0.201106		0.194461		0.202151		0.18962		0.18729		0.212103		0.194976
0.998723	0.199595		0.192841		0.200495		0.188261		0.18578		0.210568		0.193474
0.999093	0.199547		0.19279		0.200401		0.188209		0.185733		0.210519		0.193427
0.999364	0.199513		0.192755		0.200328		0.188171		0.185701		0.210483		0.193394
0.999564	0.199486		0.192727		0.20027		0.18814		0.185675		0.210454		0.193368
0.999711	0.199465		0.192707		0.200228		0.188116		0.185656		0.210432		0.193348
0.99982	0.19945		0.192692		0.200197		0.188099		0.185641		0.210416		0.193333
0.999899	0.199439		0.19268		0.200175		0.188086		0.18563		0.210405		0.193323
0.999956	0.199431		0.192672		0.200158		0.188077		0.185622		0.210396		0.193314
1	0.199427		0.192669		0.200152		0.188073		0.185619		0.210392		0.193311

## Sheet: temperature
case	base case(case 1)		case2		case3		case4		case5		case6		case7
Particle diameter（μm）	30		10		50		100		30		30		30
Particle mass flow rate（kg/s）	0.005		0.005		0.005		0.005		0.001		0.01		0.003
Positon (mm)	temperature		temperature		temperature		temperature		temperature		temperature		temperature
8.80794e-18	298.034		298.056		298.025		298.016		297.984		298.095		298.009
0.000299687	298.035		298.066		298.024		298.014		297.984		298.098		298.009
0.000599376	298.031		298.062		298.021		298.012		297.983		298.091		298.007
0.000899063	298.033		298.066		298.022		298.012		297.983		298.096		298.008
0.00119875	298.033		298.068		298.022		298.011		297.983		298.096		298.008
0.00149844	298.032		298.067		298.02		298.01		297.982		298.094		298.007
0.00179812	298.03		298.065		298.018		298.008		297.982		298.092		298.006
0.00209782	298.029		298.064		298.017		298.006		297.981		298.09		298.005
0.0023975	298.027		298.062		298.015		298.004		297.98		298.087		298.003
0.00269719	298.025		298.06		298.012		298.002		297.979		298.084		298.001
0.00299687	298.022		298.057		298.01		298		297.978		298.081		298
0.00329657	298.02		298.055		298.008		297.998		297.977		298.077		297.998
0.00359626	298.018		298.052		298.005		297.995		297.975		298.074		297.996
0.00389594	298.015		298.05		298.003		297.993		297.974		298.07		297.994
0.00419562	298.013		298.047		298		297.99		297.972		298.067		297.992
0.00449532	298.01		298.044		297.998		297.988		297.971		298.063		297.99
0.00479501	298.007		298.041		297.995		297.985		297.97		298.059		297.988
0.00509469	298.005		298.039		297.992		297.983		297.968		298.056		297.986
0.00539438	298.002		298.036		297.99		297.98		297.966		298.052		297.984
0.00569406	297.999		298.033		297.987		297.977		297.965		298.048		297.982
0.00599376	297.997		298.03		297.984		297.975		297.963		298.045		297.979
0.00629344	297.994		298.027		297.982		297.972		297.962		298.041		297.977
0.00659313	297.992		298.025		297.979		297.969		297.96		298.038		297.975
0.00689281	297.989		298.022		297.976		297.967		297.958		298.034		297.973
0.00689281	297.989		298.022		297.976		297.967		297.958		298.034		297.973
0.00719251	297.986		298.019		297.974		297.964		297.956		298.031		297.971
0.0074922	297.984		298.017		297.971		297.962		297.955		298.027		297.968
0.00779188	297.981		298.014		297.968		297.959		297.953		298.024		297.966
0.00809156	297.978		298.011		297.966		297.956		297.951		298.021		297.964
0.00839125	297.976		298.009		297.963		297.954		297.949		298.017		297.962
0.00869095	297.973		298.006		297.96		297.951		297.947		298.014		297.959
0.00899063	297.97		298.003		297.957		297.948		297.945		298.011		297.957
0.00929032	297.968		298.001		297.955		297.945		297.943		298.008		297.954
0.00959	297.965		297.998		297.952		297.942		297.941		298.004		297.952
0.0098897	297.962		297.995		297.949		297.939		297.939		298.001		297.949
0.0101894	297.959		297.992		297.946		297.936		297.936		297.997		297.947
0.0104891	297.956		297.989		297.943		297.933		297.934		297.994		297.944
0.0107888	297.953		297.986		297.939		297.93		297.931		297.99		297.941
0.0110885	297.949		297.982		297.936		297.926		297.928		297.987		297.938
0.0113881	297.946		297.979		297.932		297.922		297.925		297.983		297.934
0.0116878	297.942		297.975		297.928		297.919		297.921		297.979		297.93
0.0119875	297.938		297.971		297.924		297.914		297.918		297.974		297.927
0.0122872	297.933		297.967		297.92		297.91		297.914		297.97		297.922
0.0125869	297.929		297.962		297.915		297.905		297.909		297.965		297.918
0.0128866	297.923		297.957		297.909		297.899		297.904		297.959		297.913
0.0128866	297.923		297.957		297.909		297.899		297.904		297.959		297.913
0.0131863	297.918		297.951		297.904		297.894		297.899		297.954		297.907
0.0134859	297.911		297.945		297.897		297.887		297.893		297.947		297.901
0.0137856	297.905		297.939		297.89		297.88		297.886		297.94		297.894
0.0140853	297.897		297.931		297.883		297.872		297.879		297.933		297.887
0.014385	297.889		297.923		297.874		297.864		297.87		297.925		297.878
0.0146847	297.88		297.914		297.865		297.854		297.861		297.916		297.869
0.0149844	297.869		297.904		297.855		297.844		297.851		297.906		297.859
0.0152841	297.858		297.893		297.843		297.832		297.84		297.895		297.847
0.0155838	297.846		297.881		297.831		297.819		297.827		297.883		297.835
0.0158835	297.832		297.868		297.817		297.805		297.813		297.87		297.821
0.0161832	297.817		297.853		297.801		297.79		297.797		297.855		297.805
0.0164829	297.8		297.837		297.784		297.772		297.78		297.839		297.788
0.0167826	297.781		297.819		297.766		297.754		297.761		297.822		297.77
0.0170823	297.761		297.799		297.745		297.733		297.74		297.802		297.749
0.017382	297.739		297.778		297.723		297.71		297.717		297.782		297.727
0.0176815	297.715		297.754		297.698		297.685		297.692		297.758		297.702
0.0176815	297.715		297.754		297.698		297.685		297.692		297.758		297.702
0.0179812	297.688		297.728		297.671		297.658		297.664		297.733		297.675
0.0184329	297.645		297.687		297.628		297.614		297.619		297.692		297.631
0.0188847	297.596		297.638		297.577		297.563		297.567		297.645		297.58
0.0193362	297.541		297.586		297.522		297.507		297.51		297.594		297.524
0.019788	297.481		297.528		297.462		297.445		297.448		297.537		297.463
0.0202395	297.415		297.464		297.395		297.378		297.379		297.475		297.396
0.0206913	297.344		297.394		297.322		297.304		297.304		297.407		297.322
0.021143	297.266		297.319		297.244		297.225		297.222		297.334		297.243
0.0215946	297.182		297.238		297.159		297.139		297.135		297.254		297.157
0.0220463	297.092		297.151		297.068		297.047		297.04		297.169		297.065
0.0224979	296.996		297.057		296.971		296.948		296.94		297.078		296.966
0.0229496	296.893		296.958		296.867		296.843		296.832		296.981		296.861
0.0234012	296.784		296.852		296.757		296.731		296.718		296.878		296.75
0.0238529	296.668		296.74		296.639		296.613		296.596		296.769		296.631
0.0243047	296.546		296.62		296.515		296.487		296.468		296.652		296.505
0.0247562	296.415		296.494		296.383		296.354		296.332		296.529		296.372
0.025208	296.278		296.36		296.244		296.213		296.188		296.399		296.231
0.0256595	296.132		296.219		296.097		296.064		296.036		296.261		296.082
0.0261113	295.978		296.069		295.941		295.907		295.875		296.115		295.925
0.026563	295.815		295.911		295.776		295.74		295.705		295.96		295.758
0.0270146	295.642		295.743		295.602		295.564		295.525		295.797		295.582
0.0274663	295.46		295.566		295.418		295.378		295.335		295.624		295.396
0.0279179	295.267		295.379		295.223		295.181		295.134		295.442		295.199
0.0283696	295.063		295.181		295.017		294.973		294.922		295.248		294.991
0.0288214	294.846		294.97		294.798		294.752		294.697		295.043		294.77
0.0292729	294.617		294.747		294.567		294.519		294.459		294.824		294.536
0.0297247	294.374		294.51		294.322		294.272		294.206		294.593		294.289
0.0301762	294.117		294.258		294.062		294.009		293.938		294.348		294.026
0.0301762	294.117		294.258		294.062		294.009		293.938		294.348		294.026
0.030628	293.844		293.993		293.786		293.73		293.654		294.089		293.747
0.0310795	293.554		293.711		293.493		293.434		293.352		293.814		293.451
0.0315313	293.244		293.411		293.181		293.119		293.03		293.521		293.136
0.031983	292.915		293.091		292.848		292.783		292.688		293.208		292.8
0.0324346	292.564		292.75		292.493		292.425		292.322		292.875		292.442
0.0328863	292.189		292.386		292.115		292.043		291.933		292.519		292.06
0.0333379	291.789		291.997		291.711		291.634		291.516		292.138		291.651
0.0337896	291.361		291.581		291.278		291.197		291.071		291.731		291.215
0.0342414	290.902		291.135		290.814		290.729		290.594		291.295		290.747
0.0346929	290.409		290.657		290.317		290.226		290.081		290.827		290.244
0.0351447	289.88		290.143		289.781		289.686		289.531		290.325		289.704
0.0355962	289.31		289.59		289.205		289.104		288.938		289.784		289.123
0.036048	288.695		288.994		288.583		288.473		288.298		289.2		288.495
0.0364997	288.029		288.349		287.91		287.785		287.607		288.569		287.817
0.0369513	287.309		287.65		287.171		287.033		286.855		287.885		287.079
0.037403	286.517		286.891		286.358		286.215		286.036		287.143		286.269
0.0378546	285.639		286.065		285.469		285.321		285.144		286.323		285.382
0.0383063	284.672		285.162		284.494		284.346		284.169		285.395		284.409
0.038758	283.609		284.174		283.426		283.277		283.102		284.353		283.342
0.0392096	282.437		283.064		282.252		282.102		281.928		283.195		282.169
0.0396614	281.143		281.802		280.955		280.805		280.632		281.91		280.874
0.0401129	279.709		280.39		279.518		279.366		279.195		280.483		279.438
0.0405647	278.11		278.807		277.914		277.762		277.593		278.893		277.837
0.0410162	276.316		277.027		276.115		275.963		275.797		277.11		276.042
0.0410162	276.316		277.027		276.115		275.963		275.797		277.11		276.042
0.041468	274.289		275.02		274.084		273.935		273.769		275.095		274.014
0.0419197	271.985		272.739		271.776		271.63		271.463		272.804		271.708
0.0423713	269.345		270.127		269.134		268.989		268.82		270.177		269.066
0.042823	266.301		267.115		266.089		265.942		265.769		267.149		266.019
0.0432746	262.769		263.615		262.551		262.399		262.221		263.641		262.478
0.0437263	258.665		259.545		258.436		258.276		258.089		259.585		258.358
0.044178	253.856		254.784		253.615		253.439		253.238		254.858		253.525
0.0446296	248.356		249.358		248.098		247.895		247.672		249.481		247.989
0.0450814	241.906		243.031		241.621		241.376		241.12		243.218		241.484
0.0454577	235.773		237.022		235.464		235.173		234.894		237.273		235.299
0.0458343	229.206		230.593		228.857		228.501		228.179		230.97		228.652
0.0462107	222.13		223.66		221.725		221.279		220.899		224.226		221.469
0.0465871	214.629		216.341		214.156		213.596		213.129		217.127		213.831
0.0469636	206.845		208.834		206.297		205.606		205.004		209.867		205.876
0.04734	198.974		201.421		198.321		197.507		196.692		202.786		197.782
0.0477165	191.309		194.457		190.465		189.552		188.406		196.374		189.79
0.0480929	184.21		188.525		183.066		182.052		180.426		191.25		182.206
0.0484693	178.203		184.02		176.596		175.379		173.085		188.025		175.406
0.0488459	173.831		181.236		171.66		169.971		166.78		186.913		169.821
0.0492223	171.748		180.444		168.884		166.557		162.013		187.451		166.256
0.0495988	171.885		181.178		168.449		165.548		159.449		188.558		165.23
0.0499752	173.57		182.583		170.149		166.514		159.199		189.51		166.291
0.0503517	176.053		183.784		173.244		168.806		160.878		189.686		168.79
0.0507281	177.958		184.202		175.896		171.428		163.938		188.656		171.715
0.0507281	177.958		184.202		175.896		171.428		163.938		188.656		171.715
0.0511045	178.675		183.565		176.989		173.155		166.981		186.768		173.655
0.0514811	178.119		181.846		176.589		173.497		168.591		184.455		174.086
0.0518574	176.263		179.381		174.755		172.456		168.553		182.128		173.052
0.052234	173.628		176.62		171.948		170.282		167.16		179.992		170.762
0.0526104	170.728		173.928		168.833		167.547		164.715		178.045		167.821
0.0529868	167.878		171.489		165.839		164.704		161.759		176.208		164.737
0.0533633	165.204		169.304		163.128		161.997		158.736		174.44		161.803
0.0537397	162.73		167.28		160.695		159.494		155.882		172.757		159.127
0.0541162	160.448		165.333		158.459		157.168		153.257		171.149		156.703
0.0544926	158.344		163.434		156.341		154.96		150.83		169.583		154.483
0.054869	156.371		161.597		154.311		152.822		148.544		168.065		152.409
0.0552456	154.466		159.863		152.385		150.728		146.354		166.645		150.417
0.055622	152.584		158.284		150.578		148.68		144.232		165.41		148.446
0.0559985	150.716		156.903		148.885		146.698		142.166		164.442		146.465
0.0563749	148.896		155.727		147.285		144.804		140.151		163.788		144.482
0.0567513	147.192		154.72		145.757		143.004		138.185		163.408		142.531
0.0571278	145.689		153.827		144.287		141.301		136.269		163.173		140.665
0.0575042	144.459		153.012		142.889		139.703		134.406		162.945		138.943
0.0578808	143.544		152.272		141.611		138.227		132.604		162.623		137.419
0.0582571	142.954		151.631		140.516		136.906		130.878		162.153		136.131
0.0586337	142.665		151.111		139.644		135.779		129.249		161.506		135.082
0.0590101	142.615		150.692		139.02		134.885		127.737		160.665		134.256
0.0593865	142.741		150.308		138.646		134.25		126.359		159.636		133.629
0.059763	142.955		149.873		138.504		133.88		125.127		158.443		133.19
0.0601394	143.149		149.305		138.557		133.749		124.051		157.119		132.948
0.0605159	143.2		148.55		138.728		133.812		123.139		155.699		132.89
0.0605159	143.2		148.55		138.728		133.812		123.139		155.699		132.89
0.0608923	142.993		147.593		138.899		134.014		122.406		154.219		132.992
0.0612687	142.479		146.45		138.962		134.256		121.903		152.726		133.213
0.0616453	141.654		145.16		138.806		134.438		121.718		151.275		133.444
0.0620217	140.564		143.769		138.342		134.476		121.811		149.913		133.579
0.0623982	139.277		142.332		137.555		134.277		122.113		148.662		133.515
0.0627746	137.867		140.892		136.475		133.782		122.595		147.526		133.16
0.0631511	136.394		139.477		135.164		132.987		123.143		146.495		132.474
0.0635275	134.895		138.113		133.698		131.923		123.573		145.558		131.472
0.0639039	133.39		136.819		132.148		130.649		123.719		144.699		130.209
0.0642805	131.893		135.614		130.572		129.239		123.569		143.901		128.763
0.0646568	130.414		134.508		129.012		127.76		123.087		143.142		127.209
0.0650334	128.974		133.499		127.493		126.258		122.218		142.397		125.609
0.0654098	127.596		132.571		126.028		124.757		121.02		141.646		124.01
0.0657862	126.309		131.696		124.629		123.268		119.589		140.886		122.443
0.0661627	125.131		130.844		123.31		121.806		118.024		140.131		120.932
0.0665391	124.069		129.99		122.084		120.393		116.411		139.408		119.492
0.0669156	123.112		129.125		120.965		119.06		114.814		138.741		118.135
0.067292	122.238		128.255		119.956		117.835		113.273		138.14		116.871
0.0676684	121.419		127.398		119.05		116.735		111.808		137.6		115.708
0.068045	120.633		126.577		118.227		115.757		110.429		137.101		114.649
0.0684214	119.868		125.811		117.462		114.881		109.137		136.626		113.695
0.0687979	119.122		125.11		116.731		114.08		107.929		136.169		112.837
0.0691743	118.401		124.469		116.02		113.323		106.799		135.729		112.062
0.0695508	117.716		123.879		115.323		112.588		105.741		135.3		111.348
0.0699272	117.074		123.323		114.645		111.866		104.748		134.862		110.671
0.0703036	116.479		122.788		113.993		111.156		103.812		134.382		110.008
0.0703036	116.479		122.788		113.993		111.156		103.812		134.382		110.008
0.0706802	115.929		122.266		113.375		110.464		102.925		133.829		109.342
0.0710565	115.411		121.753		112.795		109.794		102.079		133.193		108.665
0.0714331	114.909		121.247		112.258		109.148		101.268		132.482		107.979
0.0718095	114.407		120.752		111.763		108.522		100.487		131.722		107.29
0.0721859	113.897		120.269		111.305		107.913		99.7338		130.926		106.61
0.0725624	113.381		119.802		110.872		107.315		99.0095		130.098		105.944
0.0729388	112.872		119.35		110.446		106.727		98.3141		129.243		105.298
0.0733153	112.385		118.907		110.011		106.147		97.6471		128.368		104.673
0.0736917	111.936		118.465		109.552		105.579		97.0058		127.481		104.07
0.0740681	111.536		118.009		109.067		105.028		96.3854		126.592		103.491
0.0744447	111.188		117.524		108.566		104.501		95.7797		125.717		102.941
0.0748211	110.884		116.999		108.07		104.003		95.1826		124.872		102.419
0.0751976	110.611		116.428		107.6		103.536		94.5898		124.073		101.929
0.075574	110.351		115.81		107.172		103.098		93.9993		123.325		101.474
0.0759505	110.084		115.151		106.788		102.689		93.4109		122.621		101.056
0.0763269	109.79		114.459		106.439		102.308		92.8268		121.947		100.677
0.0767033	109.454		113.745		106.112		101.954		92.2503		121.29		100.34
0.0770798	109.067		113.022		105.792		101.629		91.6857		120.649		100.04
0.0774562	108.626		112.302		105.47		101.332		91.1374		120.045		99.7717
0.0778328	108.134		111.59		105.137		101.063		90.6093		119.492		99.5278
0.0782092	107.598		110.887		104.788		100.817		90.104		118.982		99.2991
0.0785856	107.021		110.188		104.419		100.586		89.6225		118.494		99.0767
0.0789621	106.408		109.489		104.024		100.358		89.1642		118.072		98.8535
0.0789621	106.408		109.489		104.024		100.358		89.1642		118.072		98.8535
0.0793385	105.764		108.788		103.594		100.118		88.7278		117.717		98.6233
0.079715	105.091		108.084		103.122		99.8602		88.3122		117.376		98.3807
0.0800914	104.391		107.382		102.61		99.5807		87.917		117.054		98.1205
0.0804678	103.666		106.685		102.061		99.2651		87.5435		116.738		97.8377
0.0808444	102.922		106		101.472		98.9017		87.1944		116.402		97.5271
0.0812208	102.173		105.334		100.841		98.505		86.8734		116.047		97.1831
0.0815973	101.427		104.692		100.184		98.0856		86.5845		115.689		96.8009
0.0819737	100.684		104.078		99.5148		97.6318		86.3306		115.348		96.3758
0.0823502	99.9472		103.495		98.8444		97.1327		86.1129		115.037		95.9045
0.0827266	99.2365		102.941		98.1732		96.5851		85.93		114.76		95.3859
0.083103	98.5562		102.414		97.4897		95.9905		85.7784		114.512		94.8242
0.0834795	97.8992		101.908		96.7962		95.353		85.6521		114.283		94.2266
0.0838559	97.2766		101.42		96.0989		94.6789		85.543		114.063		93.5966
0.0842325	96.6854		100.947		95.4058		93.9782		85.4413		113.848		92.9378
0.0846089	96.1124		100.486		94.7265		93.2672		85.3361		113.626		92.2632
0.0849853	95.5574		100.038		94.0709		92.5636		85.217		113.387		91.5847
0.0853618	95.0253		99.602		93.4482		91.882		85.0745		113.123		90.9092
0.0857382	94.523		99.1765		92.8647		91.2318		84.9005		112.835		90.2397
0.0861147	94.0546		98.7609		92.3235		90.6156		84.6889		112.521		89.5718
0.0864911	93.6207		98.3541		91.8241		90.0305		84.4336		112.186		88.9027
0.0868675	93.2206		97.9549		91.3633		89.4725		84.1289		111.834		88.2359
0.0872441	92.8512		97.562		90.9358		88.9384		83.7733		111.474		87.5774
0.0876205	92.5098		97.1738		90.5354		88.425		83.3672		111.111		86.9339
0.087997	92.1928		96.7882		90.1558		87.9311		82.9121		110.75		86.3119
0.0883734	91.8941		96.404		89.791		87.4588		82.4102		110.389		85.717
0.0883734	91.8941		96.404		89.791		87.4588		82.4102		110.389		85.717
0.0887499	91.6081		96.0271		89.4363		87.0039		81.864		110.029		85.1526
0.0891263	91.3301		95.6633		89.0881		86.5645		81.2794		109.663		84.6196
0.0895027	91.0561		95.3073		88.7446		86.1413		80.6645		109.287		84.1169
0.0898792	90.7835		94.9754		88.4052		85.7278		80.0276		108.898		83.6414
0.0902556	90.512		94.6749		88.0706		85.3244		79.3773		108.494		83.1894
0.0906322	90.2421		94.3852		87.742		84.9409		78.7209		108.077		82.7566
0.0910086	89.9745		94.1031		87.4211		84.5843		78.0651		107.65		82.3397
0.091385	89.7089		93.8398		87.1097		84.2544		77.4153		107.221		81.9361
0.0917615	89.4442		93.591		86.8099		83.9452		76.7762		106.794		81.5449
0.0921379	89.1788		93.3422		86.5231		83.652		76.1516		106.376		81.1666
0.0925144	88.9109		93.088		86.25		83.3748		75.5447		105.97		80.8024
0.0928908	88.6388		92.8234		85.99		83.1148		74.9581		105.576		80.4538
0.0932672	88.3619		92.548		85.7414		82.8731		74.3937		105.196		80.1227
0.0936438	88.0803		92.2637		85.5013		82.6513		73.8528		104.827		79.8103
0.0940202	87.7955		91.9738		85.2656		82.456		73.3359		104.469		79.5167
0.0943967	87.5093		91.6821		85.0303		82.2841		72.843		104.117		79.2412
0.0947731	87.2242		91.3918		84.7924		82.1278		72.3735		103.771		78.9826
0.0951496	86.9429		91.1048		84.5503		81.9886		71.9262		103.426		78.7383
0.095526	86.6675		90.8199		84.304		81.8597		71.4995		103.079		78.5039
0.0959024	86.3992		90.5333		84.0541		81.7299		71.0906		102.727		78.2754
0.0962789	86.1391		90.2411		83.8028		81.5969		70.698		102.371		78.052
0.0966553	85.8895		89.9445		83.5526		81.4703		70.3228		102.017		77.8329
0.0970319	85.6547		89.6628		83.3113		81.3642		69.9698		101.679		77.6174
0.0974083	85.3956		89.3445		83.0435		81.23		69.5896		101.31		77.3719
0.0977847	85.1487		89.0152		82.78		81.0823		69.2248		100.96		77.1301
0.0977847	85.1487		89.0152		82.78		81.0823		69.2248		100.96		77.1301
0.0984812	84.7394		88.4495		82.3258		80.8224		68.6386		100.384		76.7114
0.0991853	84.2916		87.8687		81.8312		80.5596		68.0437		99.8153		76.2518
0.099897	83.8259		87.2966		81.3328		80.3127		67.4651		99.2888		75.774
0.100617	83.3451		86.7062		80.8477		80.0917		66.9044		98.7782		75.2796
0.101344	82.8582		86.1057		80.3788		79.8986		66.3609		98.2809		74.7757
0.102079	82.3791		85.5004		79.9286		79.7709		65.8328		97.8176		74.2702
0.102823	81.9256		84.9033		79.4957		79.7134		65.3214		97.4177		73.7796
0.103574	81.5172		84.3408		79.0794		79.715		64.8383		97.0734		73.3245
0.104334	81.1356		83.8032		78.6668		79.7783		64.4026		96.6578		72.9272
0.105102	80.6444		83.1778		78.1788		79.7605		64.0049		95.8468		72.5655
0.105878	79.6813		82.1563		77.3374		79.3295		63.5458		94.4218		72.0454
0.106663	78.0854		80.5586		75.9799		78.2746		62.8051		93.1245		71.0534
0.107457	76.9359		78.9879		75.2036		77.0556		61.5196		95.0302		69.529
0.108259	80.8519		81.4119		79.8651		84.4403		61.0173		107.789		70.6117
0.109069	100.789		97.7115		102.786		119.139		67.3348		134.964		84.9142
0.109889	137.352		132.052		142.988		169.452		93.6806		161.465		121.122
0.110718	167.274		163.624		172.722		198.757		139.08		171.668		159.366
0.111556	174.816		174.707		178.503		201.084		171.036		168.884		175.572
0.112403	167.66		171.849		170.231		192.093		176.963		160.888		173.404
0.113259	156.248		163.576		158.004		182.896		170.764		152.044		163.472
0.114124	146.373		154.828		149.282		177.69		159.964		146.168		152.677
0.114999	140.544		148.012		146.299		175.624		150.678		144.296		145.002
0.115884	138.786		143.122		146.421		174.68		144.703		144.79		140.93
0.116778	139.325		139.406		146.825		173.565		141.543		146.104		139.42
0.117682	139.889		136.306		146.592		171.907		139.658		147.079		138.965
0.118596	139.718		133.713		145.53		169.847		137.555		146.961		138.138
0.11952	138.511		131.678		143.399		167.483		134.918		145.345		136.467
0.120454	135.972		130.084		140.268		164.667		131.812		142.136		133.916
0.121398	132.335		128.593		136.403		161.101		128.446		137.824		130.63
0.122352	127.99		126.772		132.001		156.569		124.93		132.919		126.738
0.123317	123.211		124.265		127.079		151.08		121.186		127.772		122.274
0.124293	118.117		120.914		121.608		144.806		117.037		122.591		117.252
0.124293	118.117		120.914		121.608		144.806		117.037		122.591		117.252
0.125279	112.761		116.78		115.687		138.014		112.343		117.519		111.746
0.126276	107.223		112.057		109.52		131.016		107.085		112.668		105.918
0.127284	101.643		106.984		103.355		124.105		101.38		108.179		99.9698
0.128302	96.2015		101.792		97.4299		117.538		95.4252		104.204		94.1074
0.129332	91.0181		96.6845		91.8684		111.514		89.434		101.666		88.5007
0.130374	86.1345		91.7725		86.7085		106.179		83.6139		101.458		83.2489
0.131426	81.8042		87.1488		82.1917		101.791		78.117		103.754		78.3464
0.13249	79.7411		83.2227		80.0456		99.4856		72.9782		109.224		73.7749
0.133566	80.8573		81.6478		81.4972		100.721		68.0911		117.71		70.0339
0.134653	85.9878		83.8961		87.1646		107.88		63.3737		127.177		69.0545
0.135753	97.0782		92.1117		99.0982		123.309		60.0086		135.143		72.77
0.136864	112.216		107.625		115.465		143.391		60.4654		140.224		84.147
0.137988	126.338		125.891		129.909		160.461		68.4436		142.996		103.228
0.139123	134.493		139.43		138.36		171.26		87.3557		145.108		123.335
0.140271	137.216		145.169		142.364		178.145		112.729		147.731		135.664
0.141432	138.635		145.822		145.598		184.438		132.256		150.92		139.348
0.142606	140.686		144.443		150.06		191.568		140.606		153.455		140.329
0.143792	143.89		142.615		155.647		198.833		142.572		154.419		141.681
0.144991	147.152		141.21		160.453		204.804		142.881		153.658		144.138
0.146203	148.922		140.304		163.038		208.191		143.51		151.099		146.813
0.147429	148.837		139.571		163.261		209.169		144.581		147.113		148.342
0.148668	147.026		138.51		161.152		207.761		145.239		142.29		148.276
0.14992	143.365		136.556		157.057		203.361		145.085		137.179		146.504
0.151186	138.125		133.325		151.445		196.688		143.69		132.181		142.734
0.152466	131.884		128.776		144.638		188.606		140.553		127.554		137.274
0.153761	125.25		123.194		137.211		179.81		135.738		123.583		130.655
0.153761	125.25		123.194		137.211		179.81		135.738		123.583		130.655
0.155069	118.7		117.061		129.764		170.838		129.499		120.635		123.416
0.156391	112.57		110.884		122.718		162.181		122.249		119.341		116.04
0.157728	107.12		105.107		116.4		154.289		114.506		119.845		108.934
0.15908	102.598		100.194		111.08		147.681		106.794		122.05		102.383
0.160445	99.8387		97.1821		107.573		142.832		99.5249		126.105		96.5881
0.161827	99.5557		96.7211		106.577		140.839		92.9781		131.568		91.8927
0.163223	101.52		99.0833		108.161		141.708		87.2814		137.744		89.6862
0.164635	106.122		105.017		112.719		146.248		82.9172		143.873		90.3516
0.166062	113.607		113.994		120.505		155.97		80.8591		149.079		93.8954
0.167504	122.718		123.679		130.915		169.47		81.9255		152.378		101.484
0.168962	131.774		131.521		142.262		184.036		87.2734		153.678		112.404
0.170436	139.433		136.504		152.523		197.168		97.7605		153.284		124.008
0.171926	144.839		138.735		160.493		207.217		111.297		151.382		133.813
0.173433	147.711		139.19		165.284		213.61		123.799		148.524		140.794
0.174956	148.336		138.606		167.266		216.182		132.603		145.071		144.796
0.176496	146.854		136.649		166.65		215.183		137.649		141.363		146.306
0.178053	143.386		133.247		163.174		211.081		139.733		137.799		145.609
0.179627	138.462		128.639		157.831		204.442		139.718		134.962		142.548
0.181218	132.774		123.304		151.536		196.449		137.757		133.638		137.601
0.181218	132.774		123.304		151.536		196.449		137.757		133.638		137.601
0.182826	127.003		117.832		144.976		187.955		133.538		133.815		131.495
0.184451	121.694		112.732		138.729		179.695		127.638		135.51		124.897
0.186095	117.311		108.782		133.414		172.454		120.789		138.868		118.376
0.187756	114.843		106.941		129.973		167.075		113.725		143.204		112.431
0.189436	114.664		107.32		129.003		164.425		107.062		147.639		107.718
0.191134	116.76		109.887		130.727		164.535		101.143		151.022		105.45
0.192851	121.654		115		135.607		168.11		96.8275		152.786		105.912
0.194585	128.851		121.926		143.377		175.557		94.9836		153.052		109.062
0.19634	136.648		128.857		152.504		184.567		95.6865		152.04		115.549
0.198113	142.564		133.236		160.475		192.614		99.3645		150.263		124.391
0.199907	145.459		134.455		165.106		197.245		106.498		148.306		133.249
0.201719	145.677		133.45		166.484		197.979		115.77		146.62		138.971
0.20355	143.671		130.52		165.178		195.592		124.535		145.708		140.957
0.205403	140.185		126.466		161.705		190.587		129.414		145.737		140.185
0.207275	136.045		122.139		157.288		184.328		130.126		146.731		136.915
0.209168	132.141		118.222		152.839		177.889		128.32		148.624		132.353
0.211083	129.495		115.767		149.257		172.134		124.304		150.863		127.528
0.213017	128.657		115.201		147.537		168.049		119.238		152.805		123.304
0.214971	129.644		116.265		147.795		165.784		114.256		154.075		120.561
0.216949	132.5		119.034		149.903		165.243		110.193		154.647		119.774
0.218947	136.625		122.969		153.764		166.572		107.909		154.596		121.115
0.220968	140.717		126.755		158.162		168.942		107.759		154.244		124.723
0.223011	143.51		128.924		161.366		171.123		109.842		154.042		129.855
0.225075	144.804		129.304		162.85		171.796		114.276		154.267		134.829
0.227162	144.751		128.375		163.206		171.028		120.303		154.955		138.205
0.229274	143.724		126.59		162.617		169.264		126.378		156.033		139.74
0.231406	142.693		124.757		161.695		166.784		130.818		157.353		139.687
0.233564	142.459		123.939		161.432		164.585		133.163		158.672		138.699
0.235743	143.278		124.471		162.414		163.37		133.792		159.898		137.839
0.237947	145.114		125.955		164.718		163.426		133.509		161.059		138.13
0.240176	147.851		128.232		168.188		164.806		133.495		162.252		139.794
0.242429	150.923		130.863		172.376		167.439		134.901		163.625		142.773
0.244705	153.881		133.301		176.663		170.966		137.912		165.299		146.968
0.247008	156.663		135.385		180.781		175.004		142.317		167.342		151.59
0.249334	159.411		137.238		184.739		179.418		148.004		169.799		156.04
0.251687	162.4		139.19		188.678		184.28		154.163		172.693		160.226
0.254065	166.014		141.768		192.869		189.738		160.146		176.059		164.295
0.256469	170.436		145.2		197.498		195.904		165.739		179.964		168.571
0.258899	175.694		149.543		202.564		202.593		171.103		184.498		173.502
0.261356	181.718		154.795		207.972		209.402		176.632		189.756		179.25
0.263841	188.376		160.837		213.592		216.032		182.737		195.811		185.8
0.266352	195.58		167.594		219.294		222.333		189.531		202.684		192.97
0.26889	203.232		175.072		225.005		228.229		196.921		210.361		200.47
0.271456	211.171		183.299		230.691		233.773		204.74		218.703		208.122
0.274051	219.242		192.292		236.319		239.04		212.736		227.426		215.842
0.276674	227.314		201.915		241.848		244.082		220.671		236.171		223.557
0.279325	235.225		211.864		247.21		248.918		228.39		244.582		231.174
0.282005	242.778		221.864		252.335		253.529		235.8		252.393		238.556
0.284714	249.801		231.629		257.169		257.88		242.854		259.345		245.58
0.284714	249.801		231.629		257.169		257.88		242.854		259.345		245.58
0.287454	256.146		240.874		261.656		261.955		249.432		265.282		252.072
0.290223	261.752		249.242		265.759		265.709		255.438		270.284		257.927
0.293023	266.688		256.501		269.496		269.133		260.876		274.48		263.171
0.295851	271.003		262.723		272.874		272.265		265.726		277.98		267.814
0.298713	274.736		267.968		275.899		275.108		269.993		280.911		271.882
0.301605	277.94		272.325		278.584		277.654		273.704		283.352		275.41
0.304529	280.655		275.895		280.937		279.912		276.886		285.39		278.429
0.307484	282.947		278.782		282.994		281.91		279.596		287.099		280.989
0.310472	284.885		281.128		284.788		283.674		281.904		288.532		283.162
0.313493	286.522		283.046		286.344		285.226		283.866		289.733		285.003
0.316546	287.901		284.619		287.683		286.586		285.53		290.737		286.561
0.319633	289.062		285.914		288.833		287.774		286.937		291.576		287.875
0.322755	290.04		286.988		289.821		288.813		288.128		292.279		288.984
0.32591	290.866		287.885		290.669		289.72		289.138		292.869		289.922
0.329098	291.566		288.64		291.399		290.512		289.997		293.363		290.717
0.332322	292.158		289.28		292.026		291.205		290.728		293.776		291.393
0.335582	292.659		289.828		292.565		291.809		291.352		294.122		291.967
0.338877	293.085		290.299		293.029		292.337		291.886		294.411		292.456
0.342208	293.446		290.707		293.429		292.798		292.344		294.651		292.873
0.345576	293.752		291.062		293.773		293.2		292.737		294.85		293.23
0.348979	294.012		291.374		294.07		293.549		293.075		295.015		293.535
0.352421	294.233		291.648		294.326		293.854		293.368		295.15		293.796
0.355901	294.42		291.893		294.547		294.12		293.621		295.26		294.02
0.359417	294.579		292.111		294.738		294.354		293.841		295.349		294.212
0.362973	294.715		292.308		294.903		294.558		294.032		295.42		294.377
0.366567	294.831		292.486		295.046		294.739		294.2		295.477		294.52
0.3702	294.93		292.649		295.171		294.898		294.347		295.522		294.645
0.373874	295.015		292.8		295.28		295.04		294.477		295.558		294.754
0.377588	295.089		292.94		295.376		295.166		294.594		295.586		294.849
0.381341	295.153		293.073		295.46		295.279		294.698		295.607		294.934
0.381341	295.153		293.073		295.46		295.279		294.698		295.607		294.934
0.385137	295.209		293.199		295.535		295.382		294.793		295.623		295.009
0.388973	295.259		293.318		295.602		295.474		294.88		295.634		295.077
0.392851	295.303		293.433		295.663		295.559		294.96		295.642		295.138
0.396773	295.343		293.544		295.717		295.636		295.033		295.647		295.194
0.400735	295.379		293.652		295.767		295.707		295.102		295.65		295.245
0.404743	295.413		293.757		295.813		295.773		295.167		295.652		295.294
0.408794	295.444		293.858		295.855		295.835		295.229		295.653		295.339
0.412889	295.474		293.957		295.895		295.892		295.288		295.654		295.382
0.417029	295.501		294.053		295.932		295.947		295.344		295.655		295.424
0.421214	295.528		294.147		295.967		295.999		295.398		295.656		295.463
0.425445	295.555		294.24		296.001		296.049		295.451		295.657		295.502
0.429722	295.58		294.33		296.034		296.096		295.503		295.658		295.539
0.434045	295.606		294.42		296.065		296.142		295.553		295.66		295.576
0.438417	295.631		294.508		296.096		296.186		295.601		295.662		295.613
0.442835	295.656		294.595		296.125		296.229		295.649		295.666		295.649
0.447302	295.681		294.682		296.154		296.27		295.697		295.67		295.685
0.451818	295.706		294.767		296.182		296.311		295.743		295.675		295.721
0.456383	295.731		294.851		296.21		296.35		295.79		295.681		295.756
0.460998	295.755		294.934		296.237		296.389		295.835		295.688		295.791
0.465663	295.78		295.015		296.265		296.427		295.88		295.695		295.826
0.47038	295.806		295.093		296.292		296.465		295.925		295.704		295.861
0.475149	295.832		295.17		296.318		296.501		295.969		295.714		295.896
0.479968	295.858		295.245		296.345		296.537		296.012		295.725		295.93
0.484841	295.885		295.319		296.371		296.573		296.055		295.738		295.965
0.489767	295.913		295.392		296.397		296.607		296.098		295.751		295.999
0.494747	295.941		295.465		296.423		296.642		296.141		295.765		296.034
0.499782	295.969		295.536		296.448		296.676		296.183		295.78		296.069
0.504871	295.997		295.605		296.474		296.709		296.225		295.796		296.103
0.510017	296.026		295.673		296.499		296.742		296.266		295.813		296.138
0.515217	296.055		295.74		296.524		296.775		296.307		295.831		296.172
0.520475	296.084		295.806		296.549		296.807		296.347		295.85		296.206
0.525791	296.113		295.87		296.574		296.838		296.387		295.87		296.241
0.531164	296.143		295.934		296.599		296.87		296.427		295.891		296.275
0.536597	296.172		295.996		296.623		296.9		296.466		295.912		296.309
0.542087	296.202		296.058		296.648		296.931		296.505		295.934		296.343
0.547639	296.232		296.118		296.672		296.961		296.543		295.956		296.377
0.553253	296.262		296.176		296.696		296.991		296.581		295.978		296.411
0.558925	296.292		296.234		296.719		297.021		296.619		296.001		296.445
0.564662	296.323		296.29		296.743		297.05		296.656		296.024		296.478
0.57046	296.354		296.345		296.766		297.078		296.693		296.049		296.512
0.576322	296.385		296.399		296.789		297.106		296.729		296.075		296.545
0.582247	296.417		296.453		296.811		297.134		296.765		296.103		296.578
0.588238	296.448		296.505		296.834		297.161		296.8		296.131		296.612
0.588238	296.448		296.505		296.834		297.161		296.8		296.131		296.612
0.594293	296.479		296.556		296.856		297.188		296.835		296.159		296.645
0.600415	296.51		296.606		296.879		297.214		296.869		296.187		296.678
0.606605	296.542		296.654		296.901		297.24		296.904		296.216		296.711
0.612862	296.573		296.702		296.923		297.265		296.937		296.245		296.743
0.619186	296.604		296.748		296.945		297.291		296.971		296.275		296.776
0.62558	296.636		296.794		296.967		297.316		297.003		296.306		296.808
0.632045	296.668		296.838		296.988		297.34		297.036		296.337		296.84
0.638579	296.7		296.882		297.009		297.364		297.068		296.369		296.872
0.645185	296.732		296.925		297.03		297.387		297.1		296.401		296.904
0.651863	296.763		296.967		297.051		297.41		297.131		296.434		296.935
0.658615	296.795		297.008		297.072		297.433		297.161		296.467		296.966
0.665439	296.827		297.048		297.092		297.455		297.192		296.5		296.997
0.67234	296.859		297.087		297.113		297.477		297.221		296.534		297.028
0.679314	296.891		297.126		297.133		297.499		297.251		296.567		297.059
0.686365	296.922		297.163		297.153		297.52		297.28		296.601		297.089
0.693493	296.954		297.2		297.173		297.541		297.309		296.634		297.119
0.700701	296.985		297.235		297.193		297.561		297.337		296.668		297.149
0.707985	297.017		297.271		297.213		297.581		297.365		296.703		297.179
0.715349	297.048		297.305		297.233		297.601		297.392		296.737		297.208
0.722794	297.079		297.339		297.253		297.62		297.419		296.772		297.237
0.73032	297.111		297.371		297.272		297.639		297.446		296.807		297.266
0.737929	297.142		297.403		297.291		297.658		297.472		296.842		297.295
0.745621	297.172		297.434		297.31		297.676		297.497		296.876		297.323
0.753397	297.202		297.465		297.328		297.694		297.523		296.911		297.351
0.753397	297.202		297.465		297.328		297.694		297.523		296.911		297.351
0.761257	297.232		297.494		297.347		297.712		297.547		296.946		297.379
0.769205	297.262		297.523		297.366		297.73		297.572		296.98		297.406
0.777238	297.291		297.552		297.384		297.747		297.596		297.015		297.433
0.785359	297.32		297.579		297.403		297.764		297.62		297.049		297.46
0.79357	297.349		297.606		297.421		297.78		297.643		297.083		297.486
0.801869	297.378		297.633		297.44		297.796		297.666		297.117		297.513
0.81026	297.407		297.658		297.458		297.812		297.688		297.151		297.539
0.818741	297.435		297.683		297.476		297.828		297.71		297.184		297.564
0.827317	297.463		297.708		297.494		297.843		297.732		297.217		297.589
0.835985	297.491		297.731		297.512		297.858		297.753		297.25		297.614
0.844749	297.518		297.754		297.53		297.873		297.774		297.282		297.638
0.853608	297.545		297.777		297.548		297.887		297.794		297.314		297.662
0.853608	297.545		297.777		297.548		297.887		297.794		297.314		297.662
0.862564	297.572		297.799		297.565		297.9		297.814		297.346		297.685
0.871617	297.598		297.82		297.583		297.913		297.833		297.378		297.708
0.88077	297.623		297.84		297.6		297.926		297.852		297.409		297.73
0.890023	297.648		297.86		297.616		297.939		297.871		297.44		297.752
0.899376	297.672		297.879		297.633		297.951		297.888		297.47		297.773
0.908832	297.696		297.897		297.649		297.963		297.905		297.499		297.794
0.918391	297.719		297.914		297.665		297.974		297.921		297.527		297.814
0.928056	297.74		297.93		297.681		297.984		297.937		297.555		297.832
0.937824	297.761		297.945		297.695		297.994		297.951		297.58		297.85
0.947701	297.779		297.958		297.707		298.002		297.964		297.603		297.866
0.957684	297.795		297.969		297.718		298.008		297.975		297.624		297.88
0.967777	297.807		297.976		297.725		298.012		297.984		297.639		297.89
0.977982	297.814		297.979		297.728		298.011		297.987		297.647		297.896
0.988296	297.813		297.975		297.726		298.005		297.986		297.646		297.895
0.998723	297.812		297.974		297.726		298.002		297.987		297.645		297.894
0.999093	297.812		297.974		297.727		298.002		297.987		297.645		297.894
0.999364	297.812		297.974		297.727		298.002		297.987		297.645		297.894
0.999564	297.812		297.974		297.728		298.002		297.987		297.644		297.894
0.999711	297.812		297.974		297.728		298.002		297.987		297.644		297.894
0.99982	297.812		297.974		297.728		298.002		297.987		297.644		297.894
0.999899	297.812		297.974		297.728		298.002		297.987		297.644		297.894
0.999956	297.812		297.974		297.728		298.002		297.987		297.644		297.894
1	297.812		297.974		297.728		298.002		297.987		297.644		297.894

## Sheet: total_pressure
case	base case(case 1)		case2		case3		case4		case5		case6		case7
Particle diameter（μm）	30		10		50		100		30		30		30
Particle mass flow rate（kg/s）	0.005		0.005		0.005		0.005		0.001		0.01		0.003
Positon (mm)	total-pressure		total-pressure		total-pressure		total-pressure		total-pressure		total-pressure		total-pressure
8.80794e-18	19		19		19		19		19		19		19
0.000299687	18.9914		18.9862		18.9932		18.9951		18.9983		18.9831		18.9948
0.000599376	18.9868		18.9793		18.9894		18.9923		18.9973		18.9739		18.992
0.000899063	18.984		18.9757		18.9871		18.9906		18.9968		18.9685		18.9904
0.00119875	18.9821		18.9733		18.9854		18.9892		18.9964		18.9647		18.9892
0.00149844	18.9804		18.9712		18.984		18.9881		18.996		18.9614		18.9882
0.00179812	18.979		18.9696		18.9827		18.9871		18.9957		18.9585		18.9873
0.00209782	18.9777		18.9682		18.9816		18.9862		18.9955		18.9561		18.9866
0.0023975	18.9766		18.9669		18.9806		18.9854		18.9953		18.9539		18.9859
0.00269719	18.9756		18.9658		18.9797		18.9846		18.9951		18.9519		18.9853
0.00299687	18.9747		18.9649		18.9789		18.9839		18.9949		18.9501		18.9848
0.00329657	18.9739		18.964		18.9782		18.9833		18.9947		18.9484		18.9843
0.00359626	18.9731		18.9632		18.9774		18.9827		18.9946		18.9469		18.9838
0.00389594	18.9724		18.9625		18.9768		18.9821		18.9944		18.9455		18.9834
0.00419562	18.9717		18.9618		18.9762		18.9816		18.9943		18.9441		18.983
0.00449532	18.9711		18.9612		18.9756		18.9811		18.9942		18.9429		18.9826
0.00479501	18.9705		18.9606		18.975		18.9806		18.9941		18.9417		18.9822
0.00509469	18.9699		18.96		18.9745		18.9801		18.9939		18.9405		18.9819
0.00539438	18.9694		18.9595		18.974		18.9797		18.9938		18.9395		18.9816
0.00569406	18.9689		18.9591		18.9735		18.9792		18.9937		18.9384		18.9813
0.00599376	18.9684		18.9586		18.973		18.9788		18.9936		18.9375		18.981
0.00629344	18.9679		18.9582		18.9726		18.9784		18.9935		18.9365		18.9807
0.00659313	18.9675		18.9578		18.9721		18.9781		18.9935		18.9356		18.9804
0.00689281	18.9671		18.9574		18.9717		18.9777		18.9934		18.9348		18.9802
0.00689281	18.9671		18.9574		18.9717		18.9777		18.9934		18.9348		18.9802
0.00719251	18.9667		18.957		18.9713		18.9773		18.9933		18.934		18.9799
0.0074922	18.9663		18.9567		18.9709		18.977		18.9932		18.9332		18.9797
0.00779188	18.9659		18.9563		18.9706		18.9766		18.9931		18.9324		18.9795
0.00809156	18.9655		18.956		18.9702		18.9763		18.9931		18.9317		18.9793
0.00839125	18.9652		18.9557		18.9699		18.976		18.993		18.931		18.979
0.00869095	18.9648		18.9554		18.9695		18.9757		18.9929		18.9303		18.9788
0.00899063	18.9645		18.9551		18.9692		18.9754		18.9929		18.9296		18.9786
0.00929032	18.9642		18.9549		18.9689		18.9751		18.9928		18.929		18.9785
0.00959	18.9639		18.9546		18.9686		18.9748		18.9927		18.9283		18.9783
0.0098897	18.9636		18.9544		18.9683		18.9746		18.9927		18.9277		18.9781
0.0101894	18.9633		18.9541		18.968		18.9743		18.9926		18.9271		18.9779
0.0104891	18.963		18.9539		18.9677		18.974		18.9926		18.9266		18.9778
0.0107888	18.9627		18.9537		18.9674		18.9738		18.9925		18.926		18.9776
0.0110885	18.9625		18.9534		18.9672		18.9735		18.9925		18.9255		18.9774
0.0113881	18.9622		18.9532		18.9669		18.9733		18.9924		18.9249		18.9773
0.0116878	18.962		18.953		18.9667		18.973		18.9924		18.9244		18.9771
0.0119875	18.9617		18.9528		18.9664		18.9728		18.9923		18.9239		18.977
0.0122872	18.9615		18.9526		18.9662		18.9725		18.9923		18.9234		18.9768
0.0125869	18.9612		18.9524		18.9659		18.9723		18.9922		18.9229		18.9767
0.0128866	18.961		18.9522		18.9657		18.9721		18.9922		18.9224		18.9766
0.0128866	18.961		18.9522		18.9657		18.9721		18.9922		18.9224		18.9766
0.0131863	18.9608		18.952		18.9654		18.9719		18.9921		18.922		18.9764
0.0134859	18.9605		18.9518		18.9652		18.9716		18.9921		18.9215		18.9763
0.0137856	18.9603		18.9517		18.965		18.9714		18.992		18.9211		18.9761
0.0140853	18.9601		18.9515		18.9648		18.9712		18.992		18.9206		18.976
0.014385	18.9599		18.9513		18.9645		18.971		18.992		18.9202		18.9759
0.0146847	18.9597		18.9511		18.9643		18.9708		18.9919		18.9197		18.9758
0.0149844	18.9595		18.951		18.9641		18.9706		18.9919		18.9193		18.9756
0.0152841	18.9592		18.9508		18.9639		18.9704		18.9918		18.9189		18.9755
0.0155838	18.959		18.9506		18.9637		18.9702		18.9918		18.9185		18.9754
0.0158835	18.9588		18.9505		18.9635		18.97		18.9917		18.9181		18.9753
0.0161832	18.9586		18.9503		18.9633		18.9698		18.9917		18.9176		18.9751
0.0164829	18.9584		18.9501		18.9631		18.9696		18.9917		18.9172		18.975
0.0167826	18.9582		18.9499		18.9628		18.9694		18.9916		18.9168		18.9749
0.0170823	18.958		18.9498		18.9627		18.9692		18.9916		18.9164		18.9748
0.017382	18.9578		18.9495		18.9624		18.9689		18.9915		18.9159		18.9746
0.0176815	18.9576		18.9494		18.9622		18.9688		18.9915		18.9156		18.9745
0.0176815	18.9576		18.9494		18.9622		18.9688		18.9915		18.9156		18.9745
0.0179812	18.9575		18.9493		18.9621		18.9687		18.9915		18.9152		18.9745
0.0184329	18.9571		18.9489		18.9617		18.9683		18.9914		18.9145		18.9742
0.0188847	18.9567		18.9486		18.9613		18.968		18.9913		18.9138		18.974
0.0193362	18.9564		18.9483		18.961		18.9676		18.9912		18.9131		18.9738
0.019788	18.956		18.9479		18.9606		18.9673		18.9912		18.9124		18.9736
0.0202395	18.9556		18.9475		18.9602		18.9669		18.9911		18.9116		18.9733
0.0206913	18.9552		18.9471		18.9598		18.9665		18.991		18.9108		18.9731
0.021143	18.9547		18.9466		18.9594		18.9661		18.9909		18.9099		18.9728
0.0215946	18.9542		18.9461		18.9589		18.9657		18.9908		18.9089		18.9725
0.0220463	18.9537		18.9455		18.9584		18.9653		18.9907		18.9079		18.9722
0.0224979	18.9532		18.9449		18.9579		18.9648		18.9906		18.9068		18.9719
0.0229496	18.9526		18.9442		18.9573		18.9643		18.9905		18.9057		18.9715
0.0234012	18.9519		18.9435		18.9567		18.9637		18.9903		18.9044		18.9711
0.0238529	18.9512		18.9427		18.9561		18.9632		18.9902		18.9031		18.9707
0.0243047	18.9505		18.9418		18.9554		18.9626		18.99		18.9016		18.9702
0.0247562	18.9497		18.9408		18.9547		18.9619		18.9899		18.9001		18.9697
0.025208	18.9488		18.9397		18.9539		18.9613		18.9897		18.8984		18.9692
0.0256595	18.9479		18.9386		18.9531		18.9605		18.9895		18.8966		18.9686
0.0261113	18.9469		18.9373		18.9521		18.9598		18.9893		18.8947		18.968
0.026563	18.9458		18.9359		18.9512		18.9589		18.9891		18.8926		18.9674
0.0270146	18.9446		18.9345		18.9501		18.958		18.9888		18.8903		18.9667
0.0274663	18.9434		18.9328		18.949		18.9571		18.9885		18.8879		18.9659
0.0279179	18.942		18.9311		18.9478		18.9561		18.9883		18.8853		18.9651
0.0283696	18.9406		18.9292		18.9465		18.955		18.988		18.8825		18.9642
0.0288214	18.939		18.9272		18.9451		18.9538		18.9876		18.8795		18.9632
0.0292729	18.9373		18.925		18.9436		18.9526		18.9873		18.8762		18.9622
0.0297247	18.9355		18.9226		18.942		18.9513		18.9869		18.8727		18.9611
0.0301762	18.9335		18.92		18.9403		18.9498		18.9865		18.8689		18.9599
0.0301762	18.9335		18.92		18.9403		18.9498		18.9865		18.8689		18.9599
0.030628	18.9314		18.9172		18.9384		18.9483		18.9861		18.8648		18.9586
0.0310795	18.9291		18.9142		18.9364		18.9466		18.9856		18.8603		18.9572
0.0315313	18.9266		18.911		18.9342		18.9449		18.9851		18.8555		18.9556
0.031983	18.9238		18.9075		18.9319		18.9429		18.9845		18.8503		18.954
0.0324346	18.9209		18.9036		18.9293		18.9408		18.9839		18.8447		18.9522
0.0328863	18.9177		18.8995		18.9266		18.9386		18.9832		18.8385		18.9503
0.0333379	18.9143		18.8949		18.9236		18.9362		18.9825		18.8319		18.9482
0.0337896	18.9105		18.89		18.9204		18.9335		18.9818		18.8246		18.9459
0.0342414	18.9065		18.8847		18.9168		18.9307		18.9809		18.8167		18.9434
0.0346929	18.902		18.8789		18.913		18.9276		18.98		18.8081		18.9407
0.0351447	18.8972		18.8725		18.9088		18.9242		18.979		18.7987		18.9378
0.0355962	18.8919		18.8656		18.9043		18.9205		18.9779		18.7884		18.9346
0.036048	18.8862		18.858		18.8993		18.9168		18.9768		18.7772		18.9311
0.0364997	18.8799		18.8497		18.8939		18.9143		18.9755		18.7648		18.9273
0.0369513	18.8728		18.8406		18.8896		18.9127		18.9746		18.7514		18.9234
0.037403	18.8665		18.8306		18.8872		18.9113		18.9741		18.7364		18.9208
0.0378546	18.8628		18.8195		18.8853		18.9098		18.9736		18.7214		18.9192
0.0383063	18.8601		18.8074		18.8832		18.9081		18.9731		18.7109		18.9176
0.038758	18.8574		18.7935		18.8808		18.9062		18.9725		18.7045		18.916
0.0392096	18.8544		18.7813		18.8783		18.9042		18.9719		18.6987		18.9142
0.0396614	18.851		18.7743		18.8754		18.9019		18.9711		18.6922		18.9121
0.0401129	18.8473		18.7691		18.8722		18.8994		18.9703		18.6851		18.9098
0.0405647	18.8431		18.7635		18.8686		18.8965		18.9694		18.677		18.9073
0.0410162	18.8384		18.7571		18.8646		18.8932		18.9684		18.668		18.9044
0.0410162	18.8384		18.7571		18.8646		18.8932		18.9684		18.668		18.9044
0.041468	18.833		18.7499		18.86		18.8896		18.9672		18.6577		18.9011
0.0419197	18.8269		18.7417		18.8547		18.8854		18.9659		18.6459		18.8973
0.0423713	18.82		18.7323		18.8488		18.8807		18.9645		18.6324		18.8931
0.042823	18.8117		18.7212		18.8418		18.8752		18.9627		18.6167		18.888
0.0432746	18.8029		18.7091		18.8346		18.8697		18.9616		18.599		18.8831
0.0437263	18.791		18.693		18.8243		18.8615		18.9586		18.5762		18.8755
0.044178	18.7835		18.6804		18.8189		18.8586		18.9619		18.5561		18.8733
0.0446296	18.7605		18.6509		18.7986		18.8413		18.952		18.5181		18.8568
0.0450814	18.7426		18.6246		18.784		18.8307		18.9511		18.4806		18.8473
0.0454577	18.738		18.6146		18.7817		18.8312		18.9581		18.4624		18.8484
0.0458343	18.7161		18.5871		18.7628		18.8158		18.9508		18.4241		18.8336
0.0462107	18.6976		18.562		18.7478		18.8047		18.9484		18.3887		18.823
0.0465871	18.678		18.5338		18.7313		18.7928		18.9459		18.3516		18.8116
0.0469636	18.6572		18.5044		18.7138		18.7798		18.9432		18.3124		18.7995
0.04734	18.6357		18.4707		18.696		18.766		18.9404		18.27		18.7868
0.0477165	18.6106		18.4369		18.6774		18.7508		18.9374		18.2249		18.7722
0.0480929	18.5895		18.3666		18.6575		18.7344		18.9323		18.1763		18.757
0.0484693	18.5592		18.2407		18.6371		18.7194		18.9289		18.1204		18.7424
0.0488459	18.5441		18.0877		18.6143		18.7148		18.9276		18.03		18.7433
0.0492223	18.4861		17.9124		18.5662		18.6862		18.9346		17.8871		18.7173
0.0495988	18.3687		17.7568		18.5047		18.6254		18.9085		17.7475		18.6413
0.0499752	18.2654		17.6476		18.4436		18.5737		18.8446		17.6045		18.5562
0.0503517	18.1656		17.5641		18.3579		18.5376		18.7912		17.4639		18.478
0.0507281	18.1115		17.4929		18.3164		18.5168		18.7499		17.3503		18.421
0.0507281	18.1115		17.4929		18.3164		18.5168		18.7499		17.3503		18.421
0.0511045	18.0653		17.428		18.2965		18.5102		18.7385		17.2288		18.4051
0.0514811	18.0006		17.3589		18.2432		18.4828		18.7625		17.1027		18.3864
0.0518574	17.9416		17.2809		18.1894		18.4355		18.7744		16.9766		18.3469
0.052234	17.872		17.1997		18.1253		18.3895		18.7637		16.8556		18.3105
0.0526104	17.8002		17.1178		18.0567		18.3349		18.7489		16.7431		18.2639
0.0529868	17.7304		17.0383		17.9899		18.2793		18.7267		16.6377		18.2151
0.0533633	17.6635		16.9642		17.9269		18.2259		18.7045		16.5354		18.1682
0.0537397	17.5993		16.8942		17.8676		18.1756		18.6848		16.4344		18.1241
0.0541162	17.5357		16.8258		17.8113		18.1278		18.6681		16.3349		18.0826
0.0544926	17.4729		16.7579		17.7569		18.0816		18.6535		16.2375		18.0423
0.054869	17.4124		16.6907		17.7023		18.0362		18.6399		16.1427		18.0028
0.0552456	17.3539		16.6244		17.6474		17.9913		18.6265		16.0509		17.9649
0.055622	17.2964		16.5593		17.5933		17.9463		18.613		15.9589		17.928
0.0559985	17.2393		16.4964		17.5406		17.9011		18.5994		15.8655		17.8912
0.0563749	17.1825		16.4374		17.4893		17.8564		18.5858		15.7746		17.854
0.0567513	17.1258		16.3826		17.4394		17.8127		18.5722		15.691		17.8167
0.0571278	17.0693		16.3306		17.3908		17.7699		18.5588		15.6156		17.7793
0.0575042	17.0146		16.2789		17.3429		17.7278		18.5455		15.5454		17.7418
0.0578808	16.9629		16.2264		17.2951		17.6864		18.5323		15.4781		17.7046
0.0582571	16.9132		16.1739		17.2476		17.6457		18.5191		15.4125		17.6682
0.0586337	16.8646		16.1229		17.2028		17.6055		18.5058		15.3482		17.6337
0.0590101	16.8183		16.0752		17.1603		17.5664		18.4925		15.2852		17.601
0.0593865	16.7754		16.0314		17.118		17.5287		18.4795		15.2227		17.5707
0.059763	16.737		15.9906		17.0759		17.4918		18.4669		15.1603		17.5418
0.0601394	16.7001		15.9518		17.0366		17.4557		18.4547		15.0983		17.5112
0.0605159	16.665		15.9138		17.0011		17.4224		18.4442		15.037		17.4818
0.0605159	16.665		15.9138		17.0011		17.4224		18.4442		15.037		17.4818
0.0608923	16.6331		15.8756		16.9692		17.3909		18.4356		14.976		17.4554
0.0612687	16.6006		15.8363		16.9385		17.3624		18.428		14.9149		17.4295
0.0616453	16.5669		15.7961		16.9079		17.3359		18.4123		14.8537		17.407
0.0620217	16.532		15.7559		16.8784		17.3094		18.3944		14.793		17.3868
0.0623982	16.4963		15.7158		16.8481		17.2845		18.3828		14.7334		17.3664
0.0627746	16.4602		15.676		16.8168		17.2601		18.3723		14.6752		17.3474
0.0631511	16.4241		15.6366		16.7847		17.2344		18.3603		14.6185		17.3277
0.0635275	16.3882		15.5974		16.7519		17.2073		18.3559		14.563		17.3065
0.0639039	16.3528		15.5585		16.7187		17.1797		18.3561		14.5087		17.2844
0.0642805	16.3177		15.5199		16.6853		17.1512		18.3499		14.4555		17.2615
0.0646568	16.2827		15.4818		16.6521		17.1224		18.3445		14.4038		17.2381
0.0650334	16.2477		15.4445		16.6192		17.0937		18.3396		14.3534		17.2144
0.0654098	16.2126		15.4082		16.5867		17.0655		18.3327		14.304		17.1908
0.0657862	16.1776		15.3729		16.5545		17.0379		18.3242		14.2555		17.1673
0.0661627	16.1428		15.3385		16.5224		17.0103		18.3149		14.2075		17.1439
0.0665391	16.1086		15.3048		16.4904		16.9826		18.3054		14.1599		17.1206
0.0669156	16.0753		15.2714		16.4587		16.9545		18.2958		14.1132		17.0975
0.067292	16.0429		15.238		16.4274		16.9264		18.2865		14.0675		17.0746
0.0676684	16.0115		15.2048		16.3968		16.8986		18.2774		14.0231		17.0519
0.068045	15.9807		15.1718		16.3671		16.8714		18.2685		13.9803		17.0294
0.0684214	15.9504		15.1393		16.3382		16.8452		18.2598		13.9385		17.0072
0.0687979	15.9203		15.1076		16.3101		16.8199		18.2513		13.8974		16.9855
0.0691743	15.8904		15.0767		16.2823		16.7953		18.2429		13.8568		16.9643
0.0695508	15.8609		15.0468		16.2548		16.7712		18.2345		13.817		16.9436
0.0699272	15.8317		15.0176		16.2274		16.7474		18.2263		13.7783		16.9236
0.0703036	15.8031		14.9892		16.2003		16.7236		18.2183		13.7407		16.9042
0.0703036	15.8031		14.9892		16.2003		16.7236		18.2183		13.7407		16.9042
0.0706802	15.7751		14.9613		16.1736		16.7001		18.2103		13.7041		16.885
0.0710565	15.7478		14.9338		16.1473		16.677		18.2026		13.6676		16.8661
0.0714331	15.7214		14.9069		16.1213		16.6544		18.195		13.6312		16.847
0.0718095	15.6956		14.8804		16.0958		16.6325		18.1875		13.5945		16.828
0.0721859	15.6702		14.8544		16.0708		16.6112		18.18		13.5573		16.809
0.0725624	15.645		14.8288		16.0465		16.5902		18.1725		13.5207		16.7902
0.0729388	15.6198		14.8036		16.0231		16.5697		18.165		13.4845		16.7717
0.0733153	15.5949		14.779		16.0003		16.5495		18.1576		13.4486		16.7536
0.0736917	15.5704		14.7548		15.978		16.5296		18.1503		13.413		16.7357
0.0740681	15.5463		14.7313		15.9557		16.5096		18.1431		13.3774		16.718
0.0744447	15.5227		14.7081		15.9334		16.4898		18.1362		13.3418		16.7005
0.0748211	15.4998		14.6853		15.9109		16.4701		18.1294		13.3063		16.6835
0.0751976	15.4775		14.6626		15.8885		16.4506		18.1227		13.2707		16.6667
0.075574	15.4557		14.64		15.8662		16.4313		18.116		13.2356		16.6501
0.0759505	15.4342		14.6173		15.8445		16.412		18.1094		13.201		16.6338
0.0763269	15.4131		14.5946		15.8234		16.3929		18.1028		13.167		16.6176
0.0767033	15.392		14.5719		15.8028		16.374		18.0962		13.1335		16.6017
0.0770798	15.3711		14.5492		15.7826		16.3553		18.0896		13.1002		16.5861
0.0774562	15.3501		14.5266		15.7625		16.3368		18.0831		13.065		16.5707
0.0778328	15.3291		14.5042		15.7426		16.3191		18.0765		13.027		16.5556
0.0782092	15.3081		14.4821		15.7229		16.3022		18.07		12.987		16.5407
0.0785856	15.2872		14.4602		15.7032		16.286		18.0636		12.949		16.526
0.0789621	15.2664		14.4384		15.6838		16.2701		18.0573		12.906		16.5115
0.0789621	15.2664		14.4384		15.6838		16.2701		18.0573		12.906		16.5115
0.0793385	15.2456		14.4167		15.6647		16.2548		18.0511		12.8539		16.497
0.079715	15.225		14.395		15.646		16.239		18.045		12.799		16.4827
0.0800914	15.2045		14.3734		15.6263		16.2209		18.039		12.7386		16.4685
0.0804678	15.1842		14.3517		15.6045		16.2017		18.0329		12.6734		16.4544
0.0808444	15.1641		14.33		15.5816		16.1829		18.0269		12.6072		16.4405
0.0812208	15.1425		14.3084		15.5585		16.1607		18.0208		12.542		16.4268
0.0815973	15.1189		14.2869		15.5331		16.132		18.0146		12.478		16.4132
0.0819737	15.0944		14.2655		15.5036		16.099		18.0085		12.4152		16.3998
0.0823502	15.0695		14.2443		15.4689		16.0642		18.0023		12.3535		16.3865
0.0827266	15.041		14.2233		15.4294		16.0292		17.9963		12.293		16.3734
0.083103	15.0085		14.2025		15.3887		15.9946		17.9903		12.2339		16.3598
0.0834795	14.9739		14.1819		15.3479		15.961		17.9845		12.1763		16.3449
0.0838559	14.9353		14.1616		15.3072		15.9292		17.979		12.1201		16.329
0.0842325	14.8932		14.1413		15.2667		15.8996		17.9737		12.0646		16.313
0.0846089	14.8506		14.121		15.2265		15.8714		17.9686		12.0097		16.2955
0.0849853	14.8081		14.1008		15.1864		15.8429		17.9639		11.9557		16.2753
0.0853618	14.766		14.0808		15.1466		15.8129		17.9592		11.9026		16.2519
0.0857382	14.7239		14.0608		15.1071		15.7808		17.9544		11.8504		16.2254
0.0861147	14.6817		14.0411		15.068		15.7465		17.9492		11.799		16.1972
0.0864911	14.6402		14.0214		15.0293		15.7111		17.9436		11.7484		16.1688
0.0868675	14.5993		14.002		14.991		15.6751		17.938		11.6986		16.1404
0.0872441	14.5594		13.9827		14.9533		15.6387		17.9316		11.6494		16.112
0.0876205	14.5199		13.9636		14.9159		15.6021		17.924		11.6008		16.0837
0.087997	14.4806		13.9448		14.8791		15.5647		17.9151		11.5529		16.0554
0.0883734	14.4417		13.9264		14.8427		15.5247		17.905		11.5056		16.0273
0.0883734	14.4417		13.9264		14.8427		15.5247		17.905		11.5056		16.0273
0.0887499	14.4031		13.9074		14.8067		15.4823		17.8947		11.4588		15.9992
0.0891263	14.3649		13.8865		14.7712		15.4377		17.8844		11.4127		15.9714
0.0895027	14.3273		13.8652		14.7362		15.3904		17.8739		11.3673		15.9437
0.0898792	14.2902		13.8406		14.7017		15.3422		17.8635		11.3225		15.9162
0.0902556	14.2536		13.8112		14.6675		15.2934		17.853		11.2784		15.889
0.0906322	14.2176		13.7808		14.6338		15.2422		17.8424		11.2349		15.862
0.0910086	14.182		13.75		14.6005		15.1875		17.8319		11.1919		15.8352
0.091385	14.1469		13.7163		14.5676		15.1296		17.8214		11.1494		15.8087
0.0917615	14.1122		13.6797		14.5351		15.0704		17.8109		11.1073		15.7823
0.0921379	14.078		13.6424		14.503		15.011		17.8003		11.0655		15.7561
0.0925144	14.0443		13.6048		14.4712		14.9519		17.7898		11.0242		15.7302
0.0928908	14.011		13.5676		14.4396		14.8929		17.7793		10.9833		15.7046
0.0932672	13.9782		13.5311		14.4084		14.8338		17.7688		10.9428		15.6792
0.0936438	13.9458		13.4955		14.3775		14.7746		17.7583		10.9028		15.6541
0.0940202	13.9139		13.4606		14.3469		14.7134		17.7478		10.8632		15.6292
0.0943967	13.8824		13.4262		14.3168		14.6503		17.7374		10.824		15.6047
0.0947731	13.8513		13.3919		14.2873		14.5863		17.7271		10.7852		15.5806
0.0951496	13.8206		13.3577		14.2582		14.5208		17.7168		10.7468		15.5564
0.095526	13.7901		13.3242		14.2296		14.4547		17.7066		10.709		15.5325
0.0959024	13.7602		13.2927		14.2014		14.3894		17.6966		10.672		15.5095
0.0962789	13.7305		13.2633		14.1732		14.3249		17.6868		10.6355		15.4873
0.0966553	13.7008		13.2316		14.1449		14.2596		17.6763		10.598		15.4645
0.0970319	13.6695		13.1914		14.1144		14.1903		17.6619		10.5595		15.4377
0.0974083	13.6451		13.1608		14.0915		14.1286		17.6609		10.53		15.4198
0.0977847	13.6188		13.1404		14.0678		14.0682		17.6579		10.4958		15.4028
0.0977847	13.6188		13.1404		14.0678		14.0682		17.6579		10.4958		15.4028
0.0984812	13.5617		13.0873		14.014		13.9575		17.6294		10.4214		15.357
0.0991853	13.5114		13.0233		13.9657		13.8507		17.6119		10.3625		15.3156
0.099897	13.4604		12.9652		13.9164		13.7403		17.5937		10.306		15.2766
0.100617	13.4093		12.914		13.8673		13.6267		17.5755		10.2433		15.2384
0.101344	13.3578		12.858		13.8182		13.5102		17.5572		10.1794		15.1979
0.102079	13.3057		12.8015		13.7679		13.3794		17.5384		10.1158		15.1569
0.102823	13.2524		12.7453		13.7156		13.2327		17.5183		10.0507		15.1162
0.103574	13.1949		12.6856		13.6601		13.075		17.494		9.9833		15.0737
0.104334	13.1327		12.6235		13.6017		12.9013		17.4639		9.91721		15.0263
0.105102	13.0767		12.5629		13.5477		12.7205		17.4349		9.8684		14.9741
0.105878	13.0683		12.533		13.5372		12.5567		17.4329		9.84942		14.9418
0.106663	13.1457		12.5321		13.6136		12.443		17.5397		9.82127		14.9544
0.107457	13.1914		12.5491		13.6165		12.275		17.7759		9.71348		15.0916
0.108259	12.6048		12.2642		12.9877		11.4942		17.4627		9.2942		14.8842
0.109069	11.4334		11.3118		11.4674		9.2296		16.0489		8.7292		13.5067
0.109889	10.5654		10.2878		10.0982		7.3427		13.9524		8.63723		11.7417
0.110718	10.4783		10.2506		9.8594		7.14874		12.3026		8.83241		11.2331
0.111556	10.6824		10.592		10.0095		7.1987		12.3094		8.89015		11.5164
0.112403	10.6741		10.5723		9.95785		7.1425		12.788		8.8589		11.5582
0.113259	10.606		10.4975		9.93914		7.07548		12.662		8.82614		11.4599
0.114124	10.5249		10.3956		9.8962		7.02091		12.4875		8.78771		11.3493
0.114999	10.4749		10.3326		9.80255		6.98456		12.3191		8.71839		11.2599
0.115884	10.4378		10.313		9.73246		6.95536		12.2625		8.66792		11.2316
0.116778	10.3951		10.3081		9.7255		6.92357		12.2654		8.64305		11.2431
0.117682	10.4		10.3021		9.73956		6.88574		12.2481		8.63867		11.2395
0.118596	10.4197		10.2905		9.73549		6.84193		12.245		8.63423		11.2416
0.11952	10.4168		10.2763		9.73164		6.79592		12.2403		8.62249		11.2365
0.120454	10.4101		10.2672		9.73104		6.75032		12.2261		8.61114		11.2205
0.121398	10.3998		10.2652		9.7313		6.70614		12.2028		8.59283		11.2022
0.122352	10.3852		10.2656		9.73238		6.66226		12.1749		8.57084		11.1873
0.123317	10.37		10.2633		9.73517		6.61626		12.1461		8.54689		11.1742
0.124293	10.3548		10.2548		9.7413		6.56632		12.1167		8.52086		11.1596
0.124293	10.3548		10.2548		9.7413		6.56632		12.1167		8.52086		11.1596
0.125279	10.3383		10.2387		9.75009		6.51063		12.0825		8.49094		11.1405
0.126276	10.318		10.2152		9.75879		6.44512		12.0389		8.45884		11.115
0.127284	10.2917		10.186		9.76468		6.36702		11.9834		8.42321		11.083
0.128302	10.2576		10.152		9.76491		6.27532		11.9175		8.4073		11.0449
0.129332	10.224		10.1138		9.76772		6.16955		11.8457		8.3472		11.0012
0.130374	10.2042		10.0816		9.78195		6.04998		11.7705		8.24713		10.9549
0.131426	10.2316		10.0637		9.85016		5.93058		11.6928		8.17552		10.9162
0.13249	10.1225		10.0793		9.76101		5.75829		11.6209		8.10826		10.9058
0.133566	9.94359		9.98868		9.48479		5.54137		11.5744		8.062		10.9118
0.134653	9.8396		9.83922		9.25519		5.28817		11.6121		8.04701		10.7477
0.135753	9.71381		9.73863		8.96135		4.98122		11.5419		8.05015		10.5052
0.136864	9.6588		9.66428		8.6488		4.76412		11.2205		8.06004		10.2988
0.137988	9.60873		9.68901		8.47906		4.6884		10.8292		8.05048		10.1504
0.139123	9.65171		9.81616		8.42078		4.65358		10.5607		8.00755		10.0562
0.140271	9.71662		9.95889		8.36129		4.60155		10.5186		7.95748		10.132
0.141432	9.65047		9.99518		8.25842		4.54498		10.7452		7.91263		10.262
0.142606	9.58305		9.97617		8.15175		4.49561		11.0038		7.89741		10.21
0.143792	9.52641		9.96441		8.05155		4.46148		11.0378		7.89434		10.157
0.144991	9.49545		9.95759		7.9956		4.43222		10.9912		7.88106		10.1199
0.146203	9.49874		9.95988		7.97354		4.41514		10.977		7.87229		10.1043
0.147429	9.50403		9.9683		7.95076		4.40757		10.9894		7.86133		10.1173
0.148668	9.49554		9.97966		7.94406		4.39545		11.0287		7.84731		10.1297
0.14992	9.4929		9.99267		7.94574		4.37762		11.0595		7.83209		10.1272
0.151186	9.49278		10.0041		7.94273		4.34583		11.0715		7.81559		10.1353
0.152466	9.4918		10.0085		7.94352		4.30822		11.0866		7.79953		10.1398
0.153761	9.48944		10.0029		7.9479		4.26487		11.0891		7.77914		10.1402
0.153761	9.48944		10.0029		7.9479		4.26487		11.0891		7.77914		10.1402
0.155069	9.48417		9.98811		7.95343		4.21208		11.076		7.76111		10.1384
0.156391	9.47779		9.96947		7.96143		4.14663		11.049		7.71134		10.1342
0.157728	9.46842		9.95464		7.96732		4.06991		11.013		7.63395		10.1255
0.15908	9.47382		9.95524		7.98155		3.97985		10.9705		7.57643		10.1185
0.160445	9.43751		9.90785		7.95829		3.88762		10.9266		7.52685		10.1189
0.161827	9.33878		9.83891		7.85703		3.76709		10.887		7.4778		10.1538
0.163223	9.25566		9.81045		7.72555		3.65572		10.877		7.42386		10.0798
0.164635	9.18324		9.7832		7.5786		3.57778		10.8659		7.36987		9.95056
0.166062	9.10854		9.78363		7.4212		3.50281		10.7979		7.31765		9.89586
0.167504	9.04161		9.82335		7.2625		3.46438		10.7339		7.28766		9.8186
0.168962	8.97574		9.88373		7.11116		3.46104		10.6924		7.26721		9.75004
0.170436	8.91092		9.91738		6.98743		3.46818		10.6647		7.24426		9.70757
0.171926	8.85818		9.95394		6.88131		3.4803		10.7171		7.22978		9.67398
0.173433	8.82222		9.98548		6.82284		3.49707		10.8269		7.20929		9.63031
0.174956	8.79347		9.98155		6.78367		3.51995		10.9296		7.18883		9.60376
0.176496	8.77419		9.99278		6.74222		3.54253		10.9828		7.16942		9.59226
0.178053	8.76666		10.0059		6.72901		3.55025		11.0362		7.15153		9.57861
0.179627	8.75836		10.011		6.71723		3.54743		11.0872		7.13557		9.57721
0.181218	8.74788		10.0086		6.70322		3.53239		11.1096		7.08329		9.57589
0.181218	8.74788		10.0086		6.70322		3.53239		11.1096		7.08329		9.57589
0.182826	8.73983		10.0022		6.68805		3.5056		11.1384		7.01533		9.57257
0.184451	8.72926		10.0089		6.67271		3.46769		11.1493		6.95685		9.56908
0.186095	8.73439		10.0051		6.65565		3.42003		11.1463		6.89149		9.56648
0.187756	8.69575		9.95735		6.61006		3.3673		11.1368		6.83477		9.56864
0.189436	8.60077		9.91481		6.53213		3.30768		11.1238		6.77938		9.5787
0.191134	8.51883		9.89471		6.44502		3.27107		11.1467		6.73894		9.51817
0.192851	8.4325		9.86727		6.3374		3.26335		11.1316		6.7107		9.42611
0.194585	8.34063		9.85898		6.21858		3.26922		11.0649		6.6826		9.36431
0.19634	8.24789		9.84255		6.11493		3.3093		11.0355		6.6611		9.27426
0.198113	8.20043		9.89069		6.03888		3.36606		11.0129		6.63836		9.19741
0.199907	8.17562		9.96043		6.00558		3.43913		10.9845		6.60971		9.11089
0.201719	8.13559		9.96284		5.97391		3.51066		11.0067		6.57712		9.10382
0.20355	8.10978		9.9675		5.93601		3.55595		11.0167		6.5317		9.13164
0.205403	8.08677		9.96367		5.9146		3.58925		11.1384		6.47901		9.10031
0.207275	8.06295		9.95464		5.89105		3.61259		11.2777		6.42747		9.08773
0.209168	8.04325		9.9658		5.86273		3.6286		11.2849		6.37271		9.06702
0.211083	8.00716		9.93699		5.8349		3.64135		11.3035		6.32039		9.04201
0.213017	7.93536		9.87592		5.78523		3.64702		11.2907		6.27724		9.01825
0.214971	7.84847		9.84363		5.72714		3.66307		11.2606		6.24122		8.97476
0.216949	7.7564		9.80809		5.67557		3.70238		11.2307		6.20456		8.89592
0.218947	7.66694		9.77283		5.61561		3.75633		11.1494		6.16859		8.7996
0.220968	7.58343		9.74485		5.56445		3.82957		11.0101		6.12974		8.69024
0.223011	7.51939		9.7464		5.53931		3.91305		10.8383		6.08485		8.5748
0.225075	7.45608		9.73553		5.51646		4.00825		10.6201		6.03308		8.46843
0.227162	7.38768		9.69898		5.47562		4.08737		10.3769		5.97722		8.37167
0.229274	7.32508		9.65928		5.43352		4.14003		10.1259		5.91978		8.26497
0.231406	7.24964		9.61938		5.37645		4.18377		9.89147		5.85916		8.15322
0.233564	7.1492		9.53816		5.29834		4.21314		9.6598		5.7977		8.03717
0.235743	7.02943		9.40649		5.19984		4.22833		9.42585		5.73351		7.90833
0.237947	6.90259		9.2758		5.08767		4.23155		9.18057		5.66367		7.73504
0.240176	6.76022		9.13585		4.96556		4.22473		8.91809		5.58699		7.52587
0.242429	6.60892		8.9787		4.8345		4.204		8.59454		5.50131		7.30658
0.244705	6.45253		8.80934		4.70069		4.1678		8.22093		5.4053		7.06473
0.247008	6.28422		8.62174		4.56398		4.11612		7.84678		5.29808		6.81689
0.249334	6.09882		8.41021		4.42285		4.04515		7.46511		5.17809		6.57003
0.251687	5.8966		8.17044		4.27904		3.95086		7.09366		5.04398		6.31636
0.254065	5.67342		7.88777		4.1318		3.83644		6.73409		4.89452		6.05157
0.256469	5.43216		7.56716		3.9819		3.70636		6.38218		4.72857		5.77759
0.258899	5.17669		7.21759		3.83265		3.56822		6.03728		4.54563		5.4915
0.261356	4.91145		6.8407		3.68631		3.43179		5.69665		4.34652		5.19986
0.263841	4.64194		6.44384		3.54321		3.3029		5.35623		4.13339		4.90946
0.266352	4.37331		6.0342		3.40367		3.18129		5.02427		3.91008		4.62502
0.26889	4.11048		5.61873		3.26788		3.06669		4.70946		3.68168		4.35167
0.271456	3.85778		5.20515		3.13626		2.95771		4.41332		3.45484		4.09225
0.274051	3.62008		4.80391		3.00943		2.85341		4.13558		3.23582		3.84772
0.276674	3.40071		4.42356		2.88808		2.75341		3.87661		3.03058		3.61864
0.279325	3.1994		4.07184		2.77276		2.65764		3.63671		2.84462		3.40535
0.282005	3.01533		3.75424		2.66379		2.5663		3.41608		2.67858		3.20829
0.284714	2.84838		3.46999		2.56142		2.47948		3.21466		2.53118		3.028
0.284714	2.84838		3.46999		2.56142		2.47948		3.21466		2.53118		3.028
0.287454	2.69847		3.21688		2.46563		2.3972		3.03218		2.40184		2.86461
0.290223	2.56477		2.99409		2.37621		2.31946		2.86799		2.28927		2.71758
0.293023	2.44582		2.80059		2.29283		2.24622		2.7207		2.19139		2.58568
0.295851	2.33966		2.63353		2.21515		2.17733		2.58847		2.10591		2.46724
0.298713	2.24449		2.48948		2.1429		2.1126		2.46951		2.03058		2.36056
0.301605	2.15886		2.3648		2.07585		2.05187		2.36237		1.96358		2.26431
0.304529	2.08169		2.25627		2.0137		1.99499		2.26588		1.90358		2.17745
0.307484	2.01205		2.16135		1.95611		1.94179		2.17897		1.84953		2.09906
0.310472	1.94902		2.07799		1.9027		1.89206		2.10054		1.80054		2.02819
0.313493	1.89176		2.00435		1.85313		1.84556		2.02955		1.75591		1.96391
0.316546	1.83956		1.93886		1.80714		1.80209		1.96508		1.71509		1.90542
0.319633	1.79185		1.88026		1.76447		1.76145		1.90638		1.67766		1.85206
0.322755	1.74814		1.82753		1.72487		1.72344		1.85281		1.64322		1.80327
0.32591	1.70798		1.77987		1.68807		1.68786		1.80381		1.61143		1.75855
0.329098	1.67099		1.7366		1.65384		1.65455		1.75886		1.58202		1.71745
0.332322	1.63684		1.69716		1.62196		1.62334		1.71751		1.55475		1.67957
0.335582	1.60523		1.66105		1.59224		1.59407		1.67941		1.52941		1.6446
0.338877	1.57593		1.62789		1.56448		1.5666		1.6442		1.50581		1.61223
0.342208	1.5487		1.59732		1.53854		1.54081		1.61161		1.4838		1.58223
0.345576	1.52336		1.56908		1.51427		1.51657		1.58137		1.46324		1.55435
0.348979	1.49973		1.54291		1.49152		1.49378		1.55328		1.44399		1.52839
0.352421	1.47767		1.51862		1.47019		1.47234		1.52711		1.42596		1.5042
0.355901	1.45704		1.49601		1.45016		1.45217		1.50271		1.40903		1.4816
0.359417	1.43772		1.47493		1.43134		1.43316		1.47992		1.39313		1.46047
0.362973	1.4196		1.45522		1.41363		1.41525		1.4586		1.37817		1.44069
0.366567	1.40258		1.43678		1.39696		1.39835		1.43863		1.36409		1.42214
0.3702	1.38658		1.41949		1.38124		1.38241		1.41991		1.35082		1.40472
0.373874	1.37151		1.40327		1.36642		1.36734		1.40233		1.33829		1.38834
0.377588	1.35733		1.388		1.35242		1.35311		1.38582		1.32646		1.37293
0.381341	1.34395		1.37363		1.33919		1.33964		1.37027		1.31526		1.35841
0.381341	1.34395		1.37363		1.33919		1.33964		1.37027		1.31526		1.35841
0.385137	1.33132		1.36007		1.32669		1.32688		1.35563		1.30467		1.34473
0.388973	1.31939		1.34728		1.31485		1.3148		1.34182		1.29464		1.33182
0.392851	1.3081		1.33518		1.30364		1.30335		1.32878		1.28513		1.31962
0.396773	1.29742		1.32372		1.293		1.29249		1.31646		1.27612		1.30809
0.400735	1.2873		1.31284		1.28292		1.28217		1.30481		1.26756		1.29717
0.404743	1.2777		1.30252		1.27335		1.27238		1.29378		1.25943		1.28683
0.408794	1.26859		1.29272		1.26426		1.26306		1.28333		1.25171		1.27702
0.412889	1.25994		1.28341		1.25562		1.25421		1.27343		1.24435		1.26772
0.417029	1.25172		1.27455		1.2474		1.24578		1.26403		1.23734		1.25888
0.421214	1.2439		1.26611		1.23957		1.23775		1.2551		1.23066		1.25048
0.425445	1.23646		1.25807		1.23212		1.2301		1.24661		1.22429		1.24249
0.429722	1.22937		1.2504		1.22501		1.2228		1.23853		1.21821		1.23488
0.434045	1.22261		1.24309		1.21823		1.21583		1.23084		1.21241		1.22764
0.438417	1.21616		1.23609		1.21176		1.20918		1.22352		1.20687		1.22073
0.442835	1.21		1.22939		1.20558		1.20283		1.21654		1.20158		1.21414
0.447302	1.20412		1.22296		1.19968		1.19677		1.20988		1.19651		1.20784
0.451818	1.1985		1.2168		1.19405		1.19097		1.20352		1.19165		1.20183
0.456383	1.19313		1.21089		1.18865		1.18542		1.19745		1.18699		1.19608
0.460998	1.188		1.2052		1.18349		1.18011		1.19164		1.18254		1.19058
0.465663	1.18308		1.19971		1.17855		1.17502		1.18609		1.17827		1.18532
0.47038	1.17838		1.19443		1.17382		1.17014		1.18078		1.17417		1.18028
0.475149	1.17386		1.18937		1.16928		1.16546		1.17569		1.17023		1.17546
0.479968	1.16953		1.18451		1.16493		1.16098		1.17082		1.16644		1.17083
0.484841	1.16536		1.17985		1.16075		1.15668		1.16614		1.16279		1.1664
0.489767	1.16135		1.17537		1.15674		1.15256		1.16166		1.15927		1.16213
0.494747	1.15749		1.17104		1.15289		1.1486		1.15736		1.15588		1.15804
0.499782	1.15379		1.16685		1.14919		1.14479		1.15322		1.15262		1.15411
0.504871	1.15022		1.16281		1.14563		1.14112		1.14925		1.14947		1.15033
0.510017	1.14678		1.15891		1.14221		1.1376		1.14543		1.14644		1.14669
0.515217	1.14347		1.15514		1.13892		1.13421		1.14176		1.14351		1.14319
0.520475	1.14028		1.15151		1.13575		1.13095		1.13823		1.14067		1.13982
0.525791	1.1372		1.148		1.13269		1.12781		1.13483		1.13792		1.13657
0.531164	1.13423		1.1446		1.12975		1.12478		1.13155		1.13527		1.13343
0.536597	1.13136		1.1413		1.12691		1.12186		1.12839		1.1327		1.13041
0.542087	1.12859		1.1381		1.12418		1.11905		1.12535		1.13021		1.12749
0.547639	1.12592		1.135		1.12154		1.11634		1.12241		1.12781		1.12468
0.553253	1.12333		1.13198		1.11898		1.1137		1.11957		1.12548		1.12196
0.558925	1.12083		1.12906		1.11652		1.11116		1.11683		1.12323		1.11933
0.564662	1.1184		1.12623		1.11414		1.10872		1.11419		1.12105		1.11679
0.57046	1.11605		1.12349		1.11185		1.10635		1.11164		1.11893		1.11433
0.576322	1.11377		1.12082		1.10962		1.10407		1.10917		1.11687		1.11195
0.582247	1.11156		1.11823		1.10747		1.10186		1.10678		1.11485		1.10964
0.588238	1.10941		1.11571		1.10539		1.09973		1.10447		1.11288		1.10741
0.588238	1.10941		1.11571		1.10539		1.09973		1.10447		1.11288		1.10741
0.594293	1.10732		1.11326		1.10338		1.09767		1.10223		1.11095		1.10524
0.600415	1.1053		1.11087		1.10142		1.09568		1.10006		1.10908		1.10313
0.606605	1.10334		1.10856		1.09952		1.09374		1.09796		1.10726		1.10109
0.612862	1.10143		1.1063		1.09768		1.09187		1.09593		1.10548		1.09911
0.619186	1.09957		1.10411		1.0959		1.09006		1.09396		1.10375		1.09718
0.62558	1.09776		1.10198		1.09416		1.0883		1.09204		1.10206		1.09531
0.632045	1.096		1.0999		1.09248		1.08659		1.09019		1.10041		1.09349
0.638579	1.09428		1.09788		1.09086		1.08494		1.08839		1.09879		1.09173
0.645185	1.0926		1.09591		1.08928		1.08333		1.08664		1.0972		1.09001
0.651863	1.09097		1.09398		1.08774		1.08178		1.08494		1.09564		1.08834
0.658615	1.08938		1.09211		1.08624		1.08027		1.08329		1.09411		1.08672
0.665439	1.08782		1.09028		1.08478		1.0788		1.08168		1.09262		1.08514
0.67234	1.0863		1.0885		1.08335		1.07738		1.08012		1.09115		1.08359
0.679314	1.08482		1.08676		1.08196		1.07599		1.0786		1.08971		1.08209
0.686365	1.08337		1.08507		1.08061		1.07465		1.07713		1.08831		1.08062
0.693493	1.08195		1.08342		1.0793		1.07334		1.07569		1.08693		1.07919
0.700701	1.08056		1.08181		1.07801		1.07207		1.07429		1.08558		1.07779
0.707985	1.07921		1.08024		1.07675		1.07083		1.07293		1.08426		1.07642
0.715349	1.07788		1.0787		1.07553		1.06963		1.0716		1.08295		1.07509
0.722794	1.07659		1.0772		1.07433		1.06846		1.0703		1.08168		1.0738
0.73032	1.07531		1.07574		1.07317		1.06732		1.06904		1.08042		1.07253
0.737929	1.07406		1.07431		1.07203		1.06621		1.06782		1.07918		1.07129
0.745621	1.07284		1.07291		1.07092		1.06512		1.06662		1.07796		1.07008
0.753397	1.07165		1.07155		1.06984		1.06406		1.06546		1.07677		1.06889
0.753397	1.07165		1.07155		1.06984		1.06406		1.06546		1.07677		1.06889
0.761257	1.07049		1.07022		1.06878		1.06303		1.06432		1.07559		1.06774
0.769205	1.06935		1.06893		1.06774		1.06203		1.06321		1.07444		1.06661
0.777238	1.06823		1.06766		1.06672		1.06104		1.06212		1.0733		1.0655
0.785359	1.06714		1.06642		1.06572		1.06008		1.06107		1.07216		1.06442
0.79357	1.06607		1.06521		1.06474		1.05914		1.06003		1.07106		1.06336
0.801869	1.06502		1.06403		1.06378		1.05823		1.05902		1.06997		1.06232
0.81026	1.06399		1.06288		1.06284		1.05733		1.05804		1.06891		1.0613
0.818741	1.06297		1.06175		1.06192		1.05646		1.05708		1.06786		1.0603
0.827317	1.06197		1.06065		1.06102		1.05561		1.05614		1.06683		1.05933
0.835985	1.06099		1.05957		1.06013		1.05477		1.05522		1.06582		1.05837
0.844749	1.06003		1.05852		1.05925		1.05396		1.05432		1.06482		1.05744
0.853608	1.05908		1.05749		1.05839		1.05316		1.05344		1.06383		1.05652
0.853608	1.05908		1.05749		1.05839		1.05316		1.05344		1.06383		1.05652
0.862564	1.05816		1.05649		1.05755		1.05239		1.05258		1.06286		1.05563
0.871617	1.05725		1.05551		1.05672		1.05163		1.05174		1.06191		1.05475
0.88077	1.05636		1.05455		1.05591		1.05089		1.05092		1.06097		1.05389
0.890023	1.05548		1.05361		1.05511		1.05017		1.05012		1.06003		1.05305
0.899376	1.05462		1.0527		1.05432		1.04946		1.04933		1.05912		1.05222
0.908832	1.05378		1.0518		1.05355		1.04876		1.04856		1.05821		1.05141
0.918391	1.05294		1.05093		1.05279		1.04809		1.04782		1.05732		1.05062
0.928056	1.05212		1.05007		1.05204		1.04741		1.04708		1.05643		1.04984
0.937824	1.05133		1.04925		1.05131		1.04676		1.04637		1.05557		1.04908
0.947701	1.05054		1.04842		1.05058		1.04611		1.04565		1.05471		1.04833
0.957684	1.04979		1.04765		1.04989		1.0455		1.04499		1.05388		1.04762
0.967777	1.04902		1.04684		1.04919		1.04487		1.04429		1.05305		1.04688
0.977982	1.04831		1.04614		1.04853		1.0443		1.04368		1.05227		1.04622
0.988296	1.04756		1.04534		1.04786		1.04369		1.04299		1.05144		1.04549
0.998723	1.04705		1.04474		1.04729		1.04327		1.04249		1.05088		1.04499
0.999093	1.04703		1.04473		1.04725		1.04326		1.04247		1.05086		1.04497
0.999364	1.047		1.04471		1.0472		1.04323		1.04245		1.05083		1.04495
0.999564	1.04698		1.04469		1.04717		1.04321		1.04243		1.05081		1.04493
0.999711	1.04696		1.04467		1.04714		1.04319		1.04242		1.05079		1.04491
0.99982	1.04696		1.04467		1.04713		1.04318		1.04241		1.05078		1.0449
0.999899	1.04694		1.04465		1.04711		1.04317		1.04239		1.05077		1.04489
0.999956	1.04694		1.04465		1.04712		1.04317		1.0424		1.05077		1.04489
1	1.04695		1.04466		1.04713		1.04318		1.0424		1.05078		1.0449
