# Supplementary material for: Numerical study on the supersonic gas-solid two-phase injection mechanism of needle-free syringe
Source: PLoS One. 2025 May 29;20(5):e0322571. doi: 10.1371/journal.pone.0322571 (PMC12121760; doi:10.1371/journal.pone.0322571)
Supplement: S1 File — (ZIP) [file pone.0322571.s001.zip › Particle Data.xlsx]

## Sheet: velocity
particle_data
case	base case(case 1)			case2			case3			case4			case5			case6			case7
Particle diameter（μm）	30			10			50			100			30			30			30
Particle mass flow rate（kg/s）	0.005			0.005			0.005			0.005			0.001			0.01			0.003
Positon (mm)	velocity	error bar		velocity	error bar		velocity	error bar		velocity	error bar		velocity	error bar		velocity	error bar		velocity	error bar
0.01	57.9229	21.8317		80.6897	23.2679		48.6907	19.9511		37.2643	16.6067		60.2774	22.5564		55.4095	21.2809		59.0919	22.1695
0.02	94.0754	6.8164		112.666	8.00478		83.7934	6.21011		69.0979	5.42935		97.6351	4.78717		89.8058	9.42644		95.8392	5.71125
0.03	111.132	12.0674		129.907	14.9476		100.259	10.5515		84.5951	8.93595		115.05	10.3072		106.494	13.9219		113.216	11.2813
0.04	162.535	25.5693		196.101	34.2693		145.815	22.3407		122.504	17.9708		169.652	25.8924		154.082	26.1303		166.196	25.5421
0.05	315.555	82.0152		396.921	109.399		276.489	68.0085		225.5	52.2511		325.339	81.3882		300.686	78.9668		317.522	78.9584
0.06	567.339	44.7101		725.691	57.8419		490.274	40.2816		394.032	33.3032		585.732	46.575		537.783	43.9587		575.072	48.3121
0.07	683.471	27.6264		862.292	34.0279		595.555	24.3863		483.068	20.0957		713.641	27.8182		645.83	32.2898		698.67	26.152
0.08	751.611	21.1654		941.044	29.1311		659.019	18.7147		536.413	14.4816		792.707	18.4196		710.915	29.8579		771.091	18.9976
0.09	799.242	21.0438		993.743	26.9027		701.895	17.4981		573.258	12.3149		844.463	12.5911		753.062	29.9599		819.449	15.9029
0.1	831.038	19.4107		1033.07	26.8663		731.338	15.5046		599.829	11.4259		883.009	11.5221		783.791	30.9586		855.53	15.2668
0.11	858.986	20.7432		1060.43	26.5241		754.981	15.9485		619.371	11.7187		912.929	8.99125		806.086	30.8871		882.475	13.8018
0.12	877.245	18.752		1081.62	23.2215		775.226	16.8373		635.315	13.6164		938.825	8.56314		823.221	29.8539		905.962	14.6217
0.13	896.238	19.5643		1099.21	20.5896		789.43	16.7849		650.823	16.5368		963.025	8.23323		836.27	30.5874		924.827	13.4544
0.14	911.925	20.5874		1115.02	20.976		806.994	18.2821		663.201	18.0073		983.269	8.6832		849.67	31.5029		944.362	15.2806
0.15	925.349	19.9357		1125.59	18.9375		819.622	19.1443		674.302	21.6282		1000.65	8.34863		860.851	31.243		959.514	14.7125
0.16	937.387	21.3036		1133.63	19.0998		831.517	21.2952		683.89	25.8704		1014.92	6.83793		870.839	32.6977		971.506	14.0394
0.17	949.704	21.121		1141.21	19.4262		843.668	22.4742		693.051	27.9923		1029.88	6.735		879.862	32.0242		986.11	14.4975
0.18	957.221	19.8612		1145.95	20.5396		853.205	23.0458		700.925	31.2102		1042.92	6.26752		887.749	31.5561		996.224	13.2431
0.19	966.763	19.0991		1147.25	22.4704		861.005	22.9799		706.821	33.4057		1051.75	5.5942		894.343	31.8896		1004.42	11.4644
0.2	973.514	17.6069		1149.77	25.8137		869.991	22.7698		713.998	35.5704		1061.03	6.38236		899.816	28.7079		1013.35	9.62103
0.21	979.157	15.5863		1148.92	26.7281		877.159	21.372		718.292	36.5992		1068.74	6.87437		904.279	29.3309		1020.67	8.92815
0.22	985.551	14.8685		1149.59	29.3719		883.305	20.4918		724.965	38.4773		1074.1	8.11507		910.11	28.3868		1025.18	7.73908
0.23	988.54	15.2342		1148.23	31.2993		888.786	18.0107		729.377	38.2334		1079.66	10.9422		911.247	27.7842		1029.27	7.73447
0.24	991.297	13.5485		1147.39	34.6215		893.762	17.1492		733.173	37.3868		1082.11	12.6984		914.982	26.483		1032.87	8.53967
0.25	993.218	13.5791		1143.67	36.8423		897.119	15.2595		739.706	37.2454		1084.03	13.3483		915.818	28.3139		1035.62	9.72505
0.26	995.139	14.7167		1141.56	40.4037		900.175	14.2938		742.642	35.1365		1085.54	14.0662		918.015	27.7935		1036.07	9.54832
0.27	997.102	15.9627		1135.85	40.0809		902.517	13.5381		746.697	34.2045		1087.17	15.1695		916.469	26.0345		1037.27	10.1702
0.28	995.973	14.2481		1129.42	44.8153		903.177	12.4275		748.577	33.3818		1089.14	15.071		919.615	28.8752		1038.5	10.6158
0.29	996.395	14.7633		1125.74	48.1047		904.68	12.674		749.925	32.1885		1087.32	15.6661		918.158	28.2347		1038.49	11.7764
0.3	996.835	15.5053		1116.64	49.368		904.851	12.2469		752.266	32.0478		1086.82	15.6068		917.522	25.5564		1037.68	11.2105
0.31	996.064	15.4865		1111.28	52.5314		904.719	12.1167		752.521	31.5094		1087.25	16.2239		917.827	28.1023		1037.63	10.935
0.32	994.837	14.0935		1098.93	53.2921		904.797	12.219		753.03	31.0347		1086.85	16.2808		918.3	28.2202		1037.15	11.2844
0.33	994.427	15.0647		1089.85	56.0753		904.562	11.8013		754.069	31.7648		1085.74	16.284		913.865	25.0625		1035.74	12.8062
0.34	992.52	15.6728		1080.39	55.8234		904.181	12.1603		752.634	30.854		1081.48	17.1125		915.418	26.9597		1033.69	12.17
0.35	989.86	15.1511		1063.49	55.7407		903.465	11.2472		752.807	30.7542		1079.03	16.5984		912.765	27.5153		1030.78	11.461
0.36	986.319	14.693		1047.88	53.8488		902.293	11.7224		753.225	31.7477		1075.44	16.2989		908.344	23.5074		1026.55	12.4773
0.37	981.416	13.9604		1032.38	53.8924		900.823	11.0971		751.921	30.7737		1069.87	16.8051		905.903	26.1071		1022.74	12.8468
0.38	977.772	15.1625		1011.7	51.75		898.84	11.1761		753.41	30.5305		1062.75	17.0797		902.767	25.8267		1017.55	12.1372
0.39	971.511	14.7839		993.881	49.0367		896.706	10.8812		752.925	30.5934		1056.85	16.1023		895.766	23.0566		1010.18	12.1747
0.4	965.314	13.9489		974.654	48.6178		893.694	10.5754		750.89	30.8248		1049.62	16.0439		892.403	24.0243		1004.31	12.3644
0.41	958.846	14.3527		953.43	47.3927		890.987	10.3705		751.331	30.1075		1039.95	16.7631		886.269	24.4171		996.847	12.6833
0.42	951.342	14.4319		933.076	44.14		887.375	10.4177		750.843	30.1949		1032.54	15.4291		880.215	21.9816		988.525	12.0495
0.43	943.809	13.1556		908.759	43.3087		883.756	9.92692		748.572	29.6603		1022.86	15.5484		874.007	23.4978		980.842	11.9637
0.44	935.572	13.6993		893.919	41.8276		879.794	10.0226		747.914	29.8866		1011.99	16.0206		867.166	22.0618		971.15	12.3945
0.45	927.541	13.8562		869.468	39.1774		875.629	9.76991		748.518	29.762		1003.34	15.0335		860.075	22.0202		962.502	11.9018
0.46	917.995	12.2853		849.116	38.7023		871.389	9.4988		745.469	28.5632		992.559	14.8907		852.49	20.9712		953.018	11.8305
0.47	909.596	13.5253		830.12	36.6796		866.519	9.30731		744.303	28.8393		981.04	14.9117		844.528	20.709		942.933	11.7417
0.48	900.509	13.0337		808.984	34.3386		861.827	8.96293		743.781	29.2622		971.185	14.0789		837.579	20.756		933.389	11.0811
0.49	890.79	12.4811		789.394	34.3475		856.672	8.82404		740.508	28.344		958.65	14.6144		828.401	18.8167		922.28	11.4546
0.5	881.854	12.7936		771.212	32.8344		851.053	8.47378		739.782	28.0914		947.82	13.9231		822.412	21.3873		913.145	11.5308
0.51	870.861	11.216		752.037	30.1192		845.888	8.62866		738.23	28.3318		936.517	14.0971		812.152	18.0506		902.05	11.3215
0.52	862.64	13.1329		733.288	30.1613		840.148	8.36938		735.973	27.4209		924.925	13.0283		805.163	19.956		892.042	10.8893
0.53	851.337	11.2625		716.4	28.7969		834.956	8.13468		733.245	27.4612		913.281	13.4975		796.547	18.2791		880.82	11.1155
0.54	842.826	12.5131		698.952	27.0549		829.149	7.79288		732.333	27.3161		901.292	12.8983		788.093	18.2175		870.576	10.7844
0.55	831.812	10.8653		682.46	26.5655		823.114	7.70862		730.344	27.3384		890.069	12.6191		779.723	18.4987		859.455	10.6198
0.56	822.768	12.3527		665.936	25.2283		817.263	7.7001		727.218	26.3116		878.12	12.1482		770.856	16.9683		848.917	10.5174
0.57	812.797	11.06		651.162	24.0699		811.235	7.39564		725.105	26.3556		866.418	12.3152		763.579	17.8373		838.296	10.2058
0.58	802.679	11.415		635.142	23.3987		805.408	7.43347		722.849	26.4436		854.814	11.8255		754.139	16.938		827.187	10.5284
0.59	792.802	11.1237		620.568	22.3682		799.174	6.96266		720.593	26.118		843.091	12.0355		745.457	16.6386		816.728	9.99521
0.6	783.199	10.7464		606.233	21.444		793.09	6.80288		717.631	25.4314		831.99	11.2632		738.216	17.3031		806.764	9.96868
0.61	773.514	11.5003		592.655	20.9028		786.977	7.04683		715.058	25.6449		820.712	11.2481		729.775	16.6799		795.34	9.9576
0.62	763.702	10.5757		579.512	20.2766		780.719	6.64457		713.251	25.3229		808.856	11.3218		720.558	15.4807		785.519	9.93751
0.63	754.002	10.6697		566.721	19.4528		774.419	6.35109		710.895	25.0144		798.572	10.4379		713.056	16.2892		775.253	9.58577
0.64	744.823	10.7172		553.909	18.4683		768.278	6.46929		707.683	24.5668		786.472	10.8007		705.012	16.0192		764.973	9.50472
0.65	735.173	10.2739		541.926	18.0165		762.055	6.47285		704.352	24.4175		775.826	10.3297		696.978	15.7167		754.455	9.38692
0.66	725.813	10.2443		530.687	17.6197		755.737	5.95235		702.217	24.2677		764.793	10.3846		688.229	14.8602		744.875	9.33805
0.67	716.648	10.0015		519.172	16.6182		749.655	6.18805		699.743	24.2984		754.38	9.76576		680.863	15.3157		734.524	9.15385
0.68	707.67	10.3979		508.399	16.4329		743.407	5.81854		696.716	23.7062		743.487	9.51694		672.802	15.2414		724.911	8.86422
0.69	698.332	10.0043		498.103	15.7603		736.845	5.74152		693.724	23.3721		732.667	9.56488		664.968	14.8447		715.076	8.82415
0.7	689.275	9.93284		488.133	15.2719		730.778	5.62938		691.313	23.4654		722.379	9.56088		657.331	14.9502		705.613	8.84497
0.71	680.137	9.70225		477.872	14.6559		724.796	5.75871		687.753	22.8887		712.41	9.32214		649.463	14.7655		696.009	8.70282
0.72	671.719	9.79967		468.648	14.3862		718.365	5.52612		685.457	22.8836		702.106	8.99235		642.102	14.5809		686.457	8.5325
0.73	663.047	9.69547		459.53	13.9011		712.29	5.49122		682.429	22.5868		691.972	8.78876		634.276	14.1415		677.226	8.46185
0.74	654.58	9.47564		450.561	13.3917		706.122	5.15534		679.539	22.2952		682.043	8.62889		626.925	14.1791		668.15	8.34037
0.75	646.259	9.40133		441.827	12.9135		699.9	4.97222		676.067	21.9274		672.46	8.49587		619.438	14.1098		659.224	8.13519
0.76	638.076	9.21076		433.714	12.6108		693.733	5.04955		673.467	21.9159		662.946	8.1955		612.555	14.0625		650.238	8.08102
0.77	629.618	9.23113		425.578	12.207		687.812	5.09453		670.848	21.8685		653.576	7.9438		604.88	13.8141		641.582	7.83601
0.78	621.509	9.11148		417.787	11.9149		681.823	5.08715		666.909	21.1543		644.299	7.77144		598.014	13.8466		632.852	7.80413
0.79	613.563	9.22363		410.104	11.5613		675.927	4.89975		664.79	21.3181		635.263	7.4817		590.836	13.694		624.355	7.92401
0.8	605.879	8.98145		402.837	11.3151		669.998	4.89992		661.11	20.8897		626.066	7.52097		584.2	13.8653		615.878	7.76191
0.81	598.176	8.92548		395.955	10.9346		664.007	4.81517		658.55	20.8405		617.197	7.46429		577.916	13.5724		607.724	7.57712
0.82	590.318	8.84152		389.014	10.5774		658.127	4.74568		655.385	20.5293		608.545	7.44078		570.231	13.3521		599.762	7.55071
0.83	582.712	8.76096		382.315	10.3626		652.22	4.68975		652.161	20.1732		600.385	7.05684		564.062	13.6137		591.675	7.57872
0.84	575.487	8.98061		375.815	10.0889		646.434	4.62934		649.145	20.0155		591.696	6.89337		557.557	13.3038		583.772	7.3393
0.85	568.079	8.62912		369.508	9.77827		640.509	4.59907		646.045	19.9176		583.006	6.95743		550.813	13.3161		576.094	7.13898
0.86	560.89	8.47283		363.478	9.49097		634.638	4.59169		642.945	19.5635		575.273	6.56254		544.457	13.1388		568.141	7.2844
0.87	553.944	8.62083		357.479	9.22554		628.921	4.61329		640.153	19.427		567.379	6.59086		538.557	13.1446		560.911	7.15341
0.88	546.836	8.24735		351.744	9.0694		623.375	4.61166		636.479	19.1207		559.172	6.34337		531.693	13.0039		553.321	7.16723
0.89	539.852	8.39278		346.196	8.86475		617.91	4.63207		633.738	19.1196		551.472	6.3563		525.937	12.7593		546.085	6.92923
0.9	533.319	8.35911		340.753	8.64364		612.464	4.56984		630.922	18.9682		544	6.17839		519.884	12.9946		538.935	7.03573
0.91	526.316	8.22776		335.63	8.47502		606.764	4.4369		627.73	18.7249		536.382	6.06234		513.672	12.7328		531.923	6.68917
0.92	520.034	8.12612		330.469	8.17695		601.192	4.52104		624.508	18.5151		529.23	5.859		508.11	12.9055		524.935	6.7052
0.93	513.372	7.95026		325.433	7.96325		595.81	4.53528		621.712	18.3612		521.678	5.91786		502.047	12.4224		518.081	6.56629
0.94	507.117	8.05188		320.477	7.80717		590.4	4.59539		618.246	18.0549		514.89	5.62135		496.642	12.7258		511.412	6.51522
0.95	500.637	7.76885		315.889	7.57508		585.202	4.58459		615.382	17.7586		507.723	5.58456		490.435	12.5539		504.737	6.40002
0.96	494.469	8.03322		311.267	7.43152		579.81	4.54841		612.152	17.533		501.006	5.57082		485.008	12.2947		498.313	6.5038
0.97	488.867	7.6218		306.767	7.214		574.598	4.4814		609.515	17.5166		494.251	5.23895		480.037	12.3792		492.027	6.18424
0.98	482.403	7.68072		302.592	7.16362		569.436	4.6256		605.424	17.1011		487.44	5.28283		474.046	12.1093		485.649	6.12112
0.99	476.69	7.70882		298.303	6.9762		564.332	4.56096		603.168	17.135		481.27	5.24722		469.056	12.2699		479.625	6.04005
1	470.99	7.62458		294.299	6.80626		559.246	4.46282		599.581	16.7191		474.943	4.98016		463.911	12.1052		473.447	6.02367

## Sheet: tem
case	base case(case 1)			case2			case3			case4			case5			case6			case7
Particle diameter（μm）	30			10			50			100			30			30			30
Particle mass flow rate（kg/s）	0.005			0.005			0.005			0.005			0.001			0.01			0.003
Positon (mm)	temperature	error bar		temperature	error bar		temperature	error bar		temperature	error bar		temperature	error bar		temperature	error bar		temperature	error bar
0.01	299.252	0.320158		298.611	0.383865		299.509	0.231864		299.746	0.129914		299.192	0.341787		299.315	0.305537		299.222	0.329849
0.02	298.682	0.163962		298.276	0.260846		299.04	0.114261		299.454	0.0639353		298.57	0.0984786		298.812	0.236305		298.627	0.129967
0.03	298.31	0.315347		297.722	0.607455		298.735	0.207432		299.257	0.110979		298.162	0.262438		298.476	0.3711		298.234	0.291499
0.04	296.806	0.833941		294.502	1.88685		297.736	0.534612		298.72	0.271384		296.506	0.870776		297.146	0.82944		296.655	0.844119
0.05	290.211	4.35573		278.652	11.1684		293.707	2.56556		296.738	1.2223		289.682	4.35458		291.051	4.09573		290.13	4.17777
0.06	273.268	3.97408		236.189	9.76278		283.549	2.48294		291.769	1.25135		272.127	4.12039		275.408	3.74856		272.798	4.30835
0.07	261.279	3.04151		209.997	6.72997		276.034	1.90353		287.96	0.94507		259.242	3.1967		264.343	3.16423		260.166	3.05607
0.08	252.221	2.45398		191.584	6.01492		270.261	1.55108		285.068	0.759846		249.201	2.50307		255.732	2.87528		250.806	2.42313
0.09	244.869	2.2411		177.551	5.518		265.588	1.39086		282.695	0.656648		241.503	1.93892		248.962	2.82355		243.268	2.08496
0.1	238.91	2.09266		166.142	5.38811		261.773	1.1712		280.704	0.559582		235.086	1.83917		243.281	2.90295		236.974	1.80765
0.11	233.389	1.98399		157.725	5.29465		258.431	1.08624		279.015	0.533438		229.519	1.44235		238.494	2.83106		231.613	1.63684
0.12	229.506	1.68561		153.758	4.48348		255.546	1.15228		277.601	0.57944		224.609	1.41591		235.126	2.73659		227.079	1.44958
0.13	225.791	2.14386		150.695	4.34155		253.193	1.38123		276.267	0.768414		220.089	1.38885		232.374	3.23914		223.145	1.72787
0.14	222.014	2.25963		146.706	4.69745		250.477	1.40582		274.981	0.836445		215.722	1.45085		229.199	3.45885		218.978	1.83723
0.15	219.048	2.28431		145.878	4.56934		248.248	1.59345		273.849	1.03874		211.928	1.33232		226.867	3.85221		215.531	1.73098
0.16	216.452	2.59469		146.475	5.38161		246.344	1.85815		272.879	1.32997		208.862	1.11803		224.69	4.20929		212.744	1.77257
0.17	213.486	2.54575		146.513	6.99106		244.133	2.01885		271.814	1.47426		205.445	1.14527		222.549	4.23439		209.528	1.74012
0.18	211.53	2.31319		149.45	9.1315		242.392	2.04149		270.926	1.69085		202.396	1.1998		220.905	4.24591		206.924	1.50531
0.19	209.557	2.08642		153.651	11.273		240.862	2.06759		270.199	1.87316		200.221	1.54589		219.422	4.09741		204.96	1.30766
0.2	207.744	1.80987		157.072	14.0477		239.145	1.92661		269.323	2.03423		198.078	2.26848		218.277	3.6775		202.882	1.3218
0.21	206.614	1.50791		162.921	15.8027		237.817	1.68702		268.682	2.13732		196.239	2.6255		217.44	3.62109		201.197	1.54652
0.22	205.525	1.97397		167.373	17.8742		236.535	1.44324		267.9	2.19988		195.041	3.0714		216.649	3.59914		200.223	1.98802
0.23	204.771	2.44688		173.424	19.7906		235.469	1.05539		267.219	2.10639		193.688	3.92709		216.562	3.76639		199.477	2.6405
0.24	204.794	2.66275		179.172	21.6908		234.595	0.871733		266.592	1.99887		193.388	4.53216		216.548	3.78384		198.911	3.09564
0.25	204.808	3.13697		186.039	22.4957		234.001	0.733946		265.879	1.79883		193.331	4.81519		216.884	4.40051		198.685	3.44674
0.26	204.927	3.47666		191.82	23.8238		233.547	0.838731		265.364	1.59146		193.495	4.99967		217.213	4.55957		199.307	3.71047
0.27	205.514	3.89071		199.727	21.9589		233.42	0.896868		264.987	1.48833		193.558	5.26776		218.406	4.21725		199.623	3.97013
0.28	206.439	3.71378		206.82	22.4624		233.437	0.946389		264.825	1.3909		193.614	5.15487		218.684	5.03869		199.993	3.90055
0.29	207.23	3.73884		212.494	21.6568		233.639	0.927565		264.755	1.35665		195.149	5.30005		219.911	4.78414		201.135	4.22197
0.3	208.442	4.12119		220.403	19.2829		234.009	0.960145		264.676	1.34416		196.325	5.31233		220.988	4.25819		202.314	4.19353
0.31	209.547	3.99413		226.631	17.6454		234.332	0.878123		264.761	1.34028		197.475	5.40743		222.261	4.82771		203.416	4.14185
0.32	211.307	3.76423		235.006	14.2142		234.718	0.933307		264.83	1.36916		199.188	5.28279		223.409	4.66382		205.155	4.12868
0.33	213.458	4.04992		241.941	12.4235		235.233	0.915896		264.886	1.39436		201.234	5.11835		225.813	4.00295		207.38	4.33867
0.34	215.398	3.90156		248.644	10.0832		235.874	0.952045		265.034	1.37549		204.278	5.15047		227.303	4.39123		209.675	4.00691
0.35	217.712	3.58451		255.699	8.04576		236.56	0.928244		265.07	1.38157		206.654	4.78754		229.446	4.23617		212.084	3.74566
0.36	220.479	3.63929		261.742	6.23719		237.347	0.923167		265.162	1.36998		209.192	4.63157		231.963	3.60091		214.856	3.85166
0.37	222.815	3.32988		266.87	4.91867		238.16	0.933772		265.318	1.32761		211.981	4.58811		233.848	3.92427		217.279	3.78351
0.38	225.14	3.41671		271.558	3.64296		239.042	0.891805		265.364	1.35224		215.052	4.53936		236.019	3.88981		219.806	3.39843
0.39	227.888	3.30592		275.413	2.86539		239.912	0.916837		265.506	1.33092		217.582	4.15522		238.443	3.28912		222.787	3.45039
0.4	230.173	2.99413		278.657	2.3709		240.815	0.822507		265.767	1.31837		220.256	4.00863		240.462	3.51278		225.247	3.32328
0.41	232.759	3.14357		281.518	1.78992		241.742	0.905386		265.812	1.32072		223.295	4.111		242.5	3.46962		227.781	3.27846
0.42	235.084	2.94451		283.908	1.21688		242.63	0.821565		266.002	1.29508		225.628	3.72167		244.759	3.03313		230.382	3.0757
0.43	237.359	2.6959		285.867	0.984847		243.604	0.856432		266.217	1.27313		228.367	3.63462		246.591	3.26555		232.782	2.92082
0.44	239.789	2.75338		287.452	0.835016		244.504	0.810706		266.385	1.30528		231.195	3.65608		248.732	2.96145		235.398	2.97097
0.45	241.893	2.58364		288.872	0.564075		245.457	0.839988		266.503	1.29183		233.339	3.40989		250.594	2.94387		237.66	2.75165
0.46	244.244	2.46768		289.992	0.48727		246.361	0.784496		266.747	1.24588		235.888	3.24782		252.525	2.72146		239.975	2.65684
0.47	246.227	2.4473		290.941	0.404097		247.291	0.804862		266.905	1.2694		238.471	3.16735		254.404	2.69359		242.302	2.57031
0.48	248.371	2.38691		291.762	0.369867		248.219	0.759144		267.069	1.26874		240.545	2.99673		256.061	2.62969		244.439	2.35016
0.49	250.326	2.1965		292.416	0.349172		249.135	0.791438		267.34	1.22182		243.112	2.99654		257.994	2.3695		246.762	2.39353
0.5	252.275	2.20681		292.987	0.324772		250.053	0.747132		267.461	1.24999		245.228	2.80273		259.332	2.64664		248.636	2.29606
0.51	254.29	1.93299		293.483	0.323869		250.939	0.736851		267.671	1.25558		247.3	2.79324		261.233	2.14573		250.762	2.24202
0.52	255.969	2.14829		293.877	0.322528		251.861	0.720202		267.87	1.21578		249.462	2.51333		262.644	2.40555		252.611	2.08706
0.53	257.898	1.84184		294.234	0.310066		252.736	0.714748		268.103	1.21594		251.429	2.56712		264.167	2.10453		254.641	2.08289
0.54	259.437	1.92092		294.543	0.301547		253.597	0.717293		268.238	1.22324		253.495	2.38193		265.647	2.07458		256.38	1.95156
0.55	261.276	1.70688		294.809	0.296974		254.473	0.674951		268.444	1.2152		255.264	2.30845		267.03	2.0798		258.243	1.88324
0.56	262.736	1.81254		295.041	0.286481		255.349	0.691232		268.674	1.18095		257.197	2.15473		268.433	1.85124		259.935	1.79285
0.57	264.292	1.61759		295.258	0.274988		256.194	0.676928		268.869	1.17698		258.931	2.14563		269.626	1.89579		261.582	1.6971
0.58	265.823	1.6105		295.435	0.272373		257.011	0.647874		269.069	1.19402		260.696	2.01382		270.964	1.7649		263.289	1.70393
0.59	267.253	1.52639		295.604	0.258804		257.858	0.653851		269.264	1.18776		262.332	2.00671		272.197	1.71145		264.782	1.577
0.6	268.604	1.42947		295.754	0.246012		258.675	0.637631		269.489	1.17375		263.918	1.82313		273.258	1.72839		266.188	1.5162
0.61	269.956	1.49162		295.896	0.236105		259.462	0.628197		269.704	1.16392		265.403	1.80192		274.395	1.60805		267.777	1.49273
0.62	271.243	1.32532		296.024	0.228689		260.299	0.622415		269.866	1.16188		266.993	1.74898		275.55	1.45229		269.064	1.42603
0.63	272.491	1.30404		296.144	0.219166		261.073	0.619839		270.053	1.15437		268.286	1.58963		276.492	1.5205		270.383	1.33719
0.64	273.626	1.26402		296.25	0.208113		261.838	0.607721		270.274	1.14171		269.788	1.61044		277.481	1.43642		271.69	1.29018
0.65	274.81	1.18063		296.351	0.200988		262.603	0.576849		270.513	1.1288		271.085	1.482		278.429	1.35107		272.964	1.24238
0.66	275.901	1.13844		296.448	0.195782		263.372	0.579117		270.68	1.13592		272.383	1.45641		279.409	1.2305		274.084	1.192
0.67	276.935	1.08484		296.535	0.18422		264.103	0.601909		270.891	1.12322		273.547	1.34855		280.224	1.25509		275.272	1.13325
0.68	277.927	1.08421		296.618	0.179905		264.83	0.558835		271.09	1.11909		274.76	1.29034		281.069	1.2232		276.345	1.05708
0.69	278.928	1.01		296.697	0.170469		265.572	0.528284		271.293	1.11665		275.941	1.24331		281.881	1.14424		277.417	1.02066
0.7	279.866	0.966059		296.774	0.16557		266.285	0.538879		271.489	1.09612		277.025	1.20566		282.641	1.11891		278.402	0.994138
0.71	280.779	0.91515		296.84	0.1589		266.96	0.552328		271.716	1.09139		278.025	1.15275		283.393	1.06147		279.384	0.943035
0.72	281.606	0.884624		296.908	0.155024		267.672	0.541989		271.891	1.09398		279.048	1.08438		284.087	1.00852		280.328	0.895488
0.73	282.427	0.848609		296.971	0.150122		268.347	0.533204		272.096	1.08506		280.023	1.02977		284.79	0.937081		281.216	0.858406
0.74	283.204	0.798315		297.031	0.14507		269.013	0.498693		272.296	1.07679		280.952	0.983797		285.435	0.916059		282.06	0.818892
0.75	283.946	0.764942		297.086	0.138689		269.679	0.494023		272.521	1.06346		281.822	0.935502		286.061	0.876704		282.867	0.770516
0.76	284.653	0.722375		297.141	0.13411		270.318	0.480793		272.702	1.07165		282.662	0.87745		286.641	0.847112		283.658	0.739341
0.77	285.358	0.695058		297.192	0.129149		270.953	0.488707		272.886	1.06342		283.466	0.827684		287.232	0.792771		284.394	0.690729
0.78	286.012	0.663197		297.242	0.125765		271.568	0.477622		273.121	1.04548		284.24	0.786629		287.759	0.77056		285.116	0.661166
0.79	286.634	0.644676		297.286	0.121855		272.177	0.470191		273.281	1.04658		284.968	0.734524		288.287	0.728627		285.797	0.648268
0.8	287.223	0.604125		297.33	0.118192		272.776	0.464902		273.513	1.03594		285.689	0.714182		288.769	0.708819		286.454	0.610473
0.81	287.794	0.57552		297.374	0.114222		273.375	0.454649		273.689	1.03686		286.366	0.687396		289.224	0.674589		287.068	0.572023
0.82	288.351	0.549317		297.414	0.111156		273.957	0.446096		273.882	1.02488		287.001	0.658677		289.712	0.632176		287.648	0.551748
0.83	288.874	0.52173		297.452	0.10852		274.532	0.438253		274.092	1.01713		287.578	0.606226		290.122	0.631341		288.219	0.53194
0.84	289.356	0.51699		297.489	0.104866		275.1	0.432919		274.278	1.00648		288.184	0.569112		290.533	0.583156		288.761	0.492307
0.85	289.837	0.469185		297.525	0.101029		275.661	0.430159		274.476	1.00684		288.773	0.555641		290.937	0.551309		289.269	0.463113
0.86	290.288	0.44701		297.559	0.0979472		276.217	0.427355		274.673	1.00227		289.268	0.508736		291.308	0.529263		289.778	0.452047
0.87	290.707	0.435108		297.59	0.0943154		276.753	0.421249		274.846	0.990647		289.76	0.491421		291.648	0.508447		290.225	0.426234
0.88	291.122	0.39653		297.621	0.0922354		277.264	0.412344		275.066	0.981847		290.269	0.453456		292.012	0.472598		290.681	0.409646
0.89	291.514	0.384945		297.65	0.0902134		277.767	0.406856		275.25	0.987293		290.716	0.439299		292.325	0.444979		291.099	0.378167
0.9	291.872	0.371501		297.677	0.0875847		278.259	0.398269		275.424	0.975702		291.141	0.41135		292.63	0.439898		291.5	0.369313
0.91	292.238	0.341732		297.704	0.0859179		278.767	0.391172		275.624	0.970873		291.561	0.38688		292.934	0.404449		291.878	0.335695
0.92	292.561	0.328627		297.73	0.0831403		279.263	0.389995		275.816	0.96155		291.937	0.362428		293.2	0.401956		292.244	0.321939
0.93	292.886	0.303589		297.754	0.0810271		279.732	0.382978		275.999	0.955074		292.328	0.348869		293.48	0.361273		292.588	0.300752
0.94	293.182	0.295352		297.776	0.0786771		280.202	0.375496		276.196	0.949366		292.66	0.318415		293.72	0.356798		292.914	0.285945
0.95	293.478	0.267753		297.798	0.0756436		280.649	0.374968		276.372	0.940298		293.004	0.30533		293.973	0.332968		293.225	0.26792
0.96	293.744	0.268483		297.817	0.0737153		281.104	0.367372		276.558	0.936895		293.312	0.290095		294.202	0.311526		293.514	0.260928
0.97	293.99	0.24072		297.834	0.0704911		281.541	0.352867		276.728	0.936768		293.609	0.261831		294.407	0.298497		293.791	0.234904
0.98	294.248	0.230796		297.85	0.068925		281.97	0.36235		276.962	0.921854		293.902	0.25225		294.624	0.274411		294.057	0.222788
0.99	294.472	0.221522		297.86	0.0658931		282.386	0.346978		277.112	0.914146		294.154	0.240292		294.805	0.270456		294.298	0.209739
1	294.686	0.207358		297.867	0.0633535		282.799	0.332269		277.317	0.903767		294.403	0.218687		294.989	0.250385		294.537	0.197026

## Sheet: rey
case	base case(case 1)			case2			case3			case4			case5			case6			case7
Particle diameter（μm）	30			10			50			100			30			30			30
Particle mass flow rate（kg/s）	0.005			0.005			0.005			0.005			0.001			0.01			0.003
Positon (mm)	Reynolds number	error bar		Reynolds number	error bar		Reynolds number	error bar		Reynolds number	error bar		Reynolds number	error bar		Reynolds number	error bar		Reynolds number	error bar
0.01	3.65287	1.00487		0.837738	0.345728		6.86694	1.53988		15.6272	2.60935		3.79263	1.02		3.48058	0.994919		3.72141	1.01157
0.02	2.10924	0.243848		0.397835	0.0546681		4.33512	0.452328		10.9828	1.0328		2.17407	0.213544		2.02351	0.283385		2.14061	0.226613
0.03	3.0631	0.908117		0.692905	0.23852		5.98504	1.62941		14.5954	3.57697		3.21303	0.970789		2.89014	0.796028		3.14563	0.946891
0.04	6.34054	1.41226		1.52208	0.360048		12.0553	2.62319		28.0466	5.84338		6.61101	1.45121		5.94457	1.38923		6.4934	1.42074
0.05	14.625	3.6343		3.67842	0.987513		27.2023	6.5492		61.689	14.0943		15.4992	3.9852		13.7227	3.29643		15.0274	3.83883
0.06	14.4444	1.64594		3.40246	0.448781		27.6175	2.77501		64.2197	5.53396		16.4212	1.21592		12.8779	1.82439		15.3369	1.54932
0.07	10.6314	1.15249		2.41546	0.281111		20.5999	2.20533		49.5648	4.84183		12.8089	0.856874		9.21522	1.41366		11.5612	1.07254
0.08	8.20489	1.04577		1.85415	0.23569		16.0963	1.90588		38.6076	4.31179		10.3089	0.607613		6.94604	1.22419		9.1848	0.914275
0.09	6.74353	0.937072		1.5002	0.202439		12.912	1.68847		31.0321	4.00157		8.78687	0.48865		5.46886	0.999742		7.36893	0.735619
0.1	5.37939	0.763677		1.24131	0.189896		10.1201	1.35877		24.3012	3.68019		7.57436	0.463607		4.29849	0.795214		6.26497	0.766997
0.11	4.74115	0.878974		1.09402	0.199686		8.92813	1.736		20.8828	4.75016		6.88785	0.61668		3.44971	0.816623		5.55245	0.744054
0.12	4.21983	1.45258		0.903558	0.248055		8.55046	2.85934		20.2173	7.99224		6.89248	0.842		2.83987	1.35237		5.27543	1.27148
0.13	4.15606	0.852163		0.921355	0.135375		7.95414	1.50276		18.4706	5.22326		6.30633	0.550745		3.01159	0.845762		5.0047	0.771203
0.14	3.83793	0.70287		0.83941	0.107534		7.26791	1.32954		15.377	5.04609		5.59094	0.524188		2.69843	0.913692		4.55641	0.554302
0.15	3.25137	0.91262		0.553194	0.195827		6.77888	2.30808		15.0634	7.61218		5.32605	0.686985		2.3359	1.0126		4.09242	0.812792
0.16	3.35573	0.551196		0.599065	0.17313		6.70794	1.59706		14.7287	6.30275		4.99125	0.814591		2.47223	0.649931		4.05509	0.548705
0.17	3.09929	0.43173		0.471118	0.199506		6.21352	1.17148		12.9695	5.25431		4.71246	0.517973		2.02337	0.576601		3.73273	0.403712
0.18	2.4777	0.554144		0.236196	0.134127		5.28473	1.15968		10.9926	5.84647		3.99232	1.11736		1.898	0.479895		3.11737	0.730104
0.19	2.56915	0.540777		0.27877	0.180055		5.42779	0.769687		11.1067	4.63406		3.73403	1.04703		1.80897	0.419343		3.08909	0.689662
0.2	2.20354	0.622478		0.194325	0.1635		4.8567	0.744092		9.83659	4.22967		3.46001	1.01404		1.45985	0.382955		2.7374	0.783833
0.21	1.79501	0.662086		0.149402	0.125332		4.2587	0.900574		9.00337	3.41509		2.42504	0.989119		1.39656	0.441146		2.04174	0.77156
0.22	1.6342	0.68173		0.143815	0.14289		4.15418	0.970601		9.18192	2.28268		2.15636	0.881099		1.11392	0.472102		1.93144	0.761211
0.23	1.25397	0.58657		0.1603	0.103776		3.40546	1.01233		8.63758	1.77139		1.87058	0.829203		0.952313	0.43305		1.41036	0.684472
0.24	0.995398	0.540279		0.166367	0.0954085		2.98662	1.01758		8.62571	1.74014		1.27276	0.65709		0.726119	0.412376		1.17372	0.608014
0.25	0.764462	0.447522		0.182393	0.081716		2.38766	0.874779		7.97386	2.15603		1.04344	0.557649		0.612789	0.328531		0.909958	0.526897
0.26	0.609847	0.340867		0.196103	0.0762029		1.9157	0.766458		6.75502	1.95065		0.702209	0.42185		0.48741	0.248708		0.634504	0.367296
0.27	0.455571	0.242875		0.208451	0.0710971		1.41479	0.62818		5.20388	1.44523		0.522721	0.290157		0.366146	0.181955		0.494345	0.260201
0.28	0.333604	0.140604		0.227242	0.0699904		1.03559	0.480509		3.98954	1.09781		0.350693	0.174257		0.293573	0.144032		0.338525	0.15937
0.29	0.224762	0.118569		0.240983	0.0592642		0.671442	0.322917		3.03614	0.834973		0.193546	0.0907276		0.216356	0.139696		0.228881	0.110917
0.3	0.188616	0.168716		0.257759	0.0438868		0.396333	0.183444		2.21449	0.676572		0.190107	0.129121		0.169859	0.161386		0.175677	0.152757
0.31	0.2626	0.152489		0.270705	0.0308454		0.203686	0.124413		1.54722	0.561868		0.335291	0.102259		0.253331	0.182612		0.288341	0.13449
0.32	0.398103	0.114715		0.28574	0.0185506		0.233068	0.175041		0.991586	0.462027		0.488959	0.0667315		0.345402	0.139245		0.433085	0.0980309
0.33	0.532006	0.0937817		0.301782	0.0109594		0.454367	0.155466		0.594708	0.295848		0.62889	0.0469946		0.454511	0.119582		0.568512	0.071259
0.34	0.632786	0.0736796		0.317634	0.0118517		0.651365	0.132482		0.35999	0.197202		0.756661	0.0363499		0.555778	0.103101		0.684511	0.0529114
0.35	0.729693	0.0592282		0.331719	0.0160292		0.828675	0.115038		0.353322	0.330103		0.866126	0.0306103		0.636251	0.0924573		0.786165	0.0409665
0.36	0.819726	0.0523698		0.343266	0.0191549		0.982751	0.106038		0.656506	0.36134		0.959649	0.0256843		0.71417	0.0818909		0.875162	0.0344765
0.37	0.88533	0.0452632		0.35272	0.0216513		1.11901	0.0921955		0.937564	0.332165		1.03842	0.0264459		0.773556	0.076501		0.95254	0.029614
0.38	0.951038	0.0402518		0.357111	0.0227022		1.23946	0.0882446		1.21701	0.316328		1.10523	0.0267552		0.836181	0.0735266		1.01712	0.0253772
0.39	1.00399	0.0382509		0.360427	0.0227973		1.34407	0.0785939		1.45534	0.315308		1.16344	0.0245947		0.873722	0.0652021		1.07083	0.022707
0.4	1.04568	0.0334195		0.361873	0.0237066		1.43419	0.0756621		1.64794	0.31066		1.21001	0.0254582		0.922132	0.064236		1.11877	0.0205591
0.41	1.08655	0.0325928		0.360554	0.0239249		1.51576	0.0687606		1.83879	0.294262		1.24693	0.0269634		0.950176	0.0625389		1.15699	0.0210055
0.42	1.11484	0.0328122		0.357857	0.0225779		1.58394	0.0668222		2.01653	0.294344		1.28149	0.0251594		0.982657	0.0566892		1.18711	0.0189798
0.43	1.13945	0.0282082		0.352032	0.0222136		1.64672	0.0610993		2.16086	0.284605		1.30641	0.0265942		1.00277	0.0583319		1.21462	0.0187173
0.44	1.16089	0.0289797		0.350159	0.0221197		1.69956	0.0603757		2.29738	0.279017		1.32447	0.0272179		1.02476	0.0545255		1.23443	0.0189561
0.45	1.17687	0.028871		0.342293	0.0206435		1.7466	0.0560399		2.43508	0.278934		1.34292	0.0257943		1.03879	0.0540554		1.25018	0.0183255
0.46	1.18784	0.0245161		0.335971	0.020452		1.78784	0.0554984		2.53304	0.267374		1.35353	0.0265957		1.05039	0.0507027		1.26278	0.0178204
0.47	1.19732	0.027147		0.32962	0.0195756		1.82021	0.0527938		2.63761	0.265682		1.35954	0.0267549		1.05987	0.0498245		1.27126	0.01816
0.48	1.20462	0.0249958		0.321606	0.0182419		1.85233	0.0525284		2.73817	0.269375		1.36666	0.0255738		1.06583	0.0485906		1.27732	0.0170796
0.49	1.20615	0.0246597		0.314114	0.0181995		1.87627	0.0501922		2.80679	0.259913		1.36594	0.0268625		1.07075	0.0441524		1.27905	0.0172543
0.5	1.20963	0.0243786		0.306839	0.0174445		1.89702	0.04955		2.89282	0.254613		1.3664	0.0253503		1.07451	0.0482418		1.28101	0.0182154
0.51	1.20561	0.0208421		0.298711	0.0158396		1.91452	0.0473967		2.96555	0.256646		1.364	0.0259778		1.07141	0.0416441		1.2787	0.0171601
0.52	1.20696	0.0245493		0.290665	0.0158707		1.92974	0.0466728		3.02551	0.248731		1.35917	0.0241622		1.07551	0.0441666		1.27588	0.0171448
0.53	1.19964	0.0200842		0.28329	0.015061		1.94261	0.0452298		3.07641	0.247413		1.35287	0.025564		1.06909	0.0406329		1.27059	0.0170598
0.54	1.19689	0.0232612		0.275432	0.0140334		1.95079	0.0436202		3.13812	0.244884		1.34444	0.0241821		1.06674	0.0401001		1.26451	0.0168872
0.55	1.18882	0.0185199		0.268002	0.0137507		1.95774	0.0433911		3.18798	0.246392		1.33656	0.0239493		1.06354	0.0396997		1.25679	0.0162789
0.56	1.18256	0.0223904		0.260342	0.0129034		1.96232	0.0422916		3.22283	0.23703		1.32572	0.0231241		1.05611	0.0361396		1.24833	0.0163824
0.57	1.17381	0.0191135		0.25349	0.0123041		1.9656	0.0414577		3.26438	0.236289		1.31467	0.0236044		1.05102	0.03727		1.23892	0.0159103
0.58	1.16478	0.0196675		0.245966	0.0118278		1.96656	0.0406562		3.30205	0.236357		1.30273	0.022489		1.04286	0.0357069		1.2283	0.0163054
0.59	1.15455	0.0187238		0.239089	0.0112374		1.96584	0.039123		3.33566	0.233575		1.29002	0.0230121		1.03561	0.0337118		1.21713	0.0152919
0.6	1.14416	0.0181946		0.232278	0.0106924		1.96491	0.0386393		3.36002	0.226736		1.27736	0.0214808		1.02915	0.0343259		1.20653	0.0157546
0.61	1.13443	0.0193888		0.225786	0.0103699		1.96101	0.0383613		3.38653	0.22809		1.26382	0.0216105		1.02034	0.0328146		1.19321	0.0151465
0.62	1.1222	0.0171163		0.219523	0.00997124		1.95719	0.0372089		3.41711	0.224792		1.2487	0.0216949		1.00915	0.0302088		1.18146	0.0154163
0.63	1.11049	0.0171787		0.213377	0.0095151		1.95151	0.0361625		3.44073	0.222988		1.23599	0.0199469		1.00115	0.031456		1.16854	0.0148999
0.64	1.09911	0.0179254		0.207208	0.00892817		1.94584	0.0354219		3.45497	0.219201		1.21937	0.0209255		0.99205	0.030444		1.15553	0.0146013
0.65	1.08705	0.0164764		0.20144	0.00866425		1.93791	0.0356297		3.46622	0.217424		1.20498	0.0198301		0.982567	0.0293774		1.14138	0.0142787
0.66	1.07451	0.0160208		0.196054	0.00842324		1.9302	0.0336863		3.48688	0.215338		1.18945	0.0198577		0.971361	0.027161		1.12853	0.0145213
0.67	1.06179	0.0152024		0.190492	0.00787558		1.92262	0.0341009		3.50315	0.21604		1.1748	0.018727		0.962215	0.0275108		1.11401	0.0140404
0.68	1.04977	0.016191		0.185334	0.00772972		1.9135	0.0323463		3.5127	0.210768		1.15882	0.0184134		0.951905	0.0270507		1.10047	0.0136264
0.69	1.03639	0.0151347		0.180382	0.00736518		1.90198	0.0320547		3.52095	0.207604		1.14262	0.0184652		0.94124	0.0257849		1.08625	0.0133989
0.7	1.0236	0.0151096		0.175619	0.00709221		1.89221	0.0319102		3.5335	0.208912		1.12715	0.0183323		0.931149	0.0257262		1.07249	0.0135949
0.71	1.01028	0.0143683		0.170711	0.00673875		1.88227	0.0308024		3.53434	0.203424		1.11207	0.0178709		0.920908	0.0245896		1.05824	0.0133392
0.72	0.997919	0.0145605		0.166312	0.00658158		1.87059	0.0303676		3.5455	0.203363		1.09611	0.017242		0.910224	0.0238936		1.04381	0.0129568
0.73	0.985127	0.0143195		0.16198	0.0063222		1.85953	0.0298321		3.5494	0.200851		1.08031	0.0169058		0.89907	0.0227723		1.02981	0.0128508
0.74	0.972325	0.0138911		0.157726	0.00604181		1.8478	0.0283673		3.55355	0.198593		1.06456	0.0165735		0.888726	0.0225176		1.01585	0.0126458
0.75	0.959809	0.0137091		0.153595	0.00578482		1.83457	0.0277311		3.55119	0.195311		1.0493	0.016286		0.878162	0.0219873		1.00195	0.0123055
0.76	0.947301	0.013356		0.149777	0.0056211		1.82161	0.0274125		3.55589	0.194889		1.03404	0.0157223		0.867967	0.0217513		0.987886	0.0121762
0.77	0.934464	0.0129865		0.145964	0.00540239		1.80972	0.0269458		3.5601	0.194954		1.01885	0.0152346		0.857219	0.0207353		0.974235	0.0118219
0.78	0.92173	0.0127842		0.142317	0.00523449		1.79655	0.0264009		3.55103	0.188305		1.00365	0.0148902		0.847125	0.0207225		0.960369	0.0116976
0.79	0.909395	0.0128487		0.13874	0.00504544		1.78373	0.0258872		3.55793	0.18995		0.988845	0.0143336		0.836499	0.0199178		0.946748	0.0119133
0.8	0.897074	0.0124663		0.13537	0.00491309		1.77053	0.0253497		3.55039	0.186076		0.97358	0.0144264		0.826799	0.0197055		0.933109	0.0116359
0.81	0.884947	0.0123174		0.132182	0.00472171		1.75715	0.0245654		3.55211	0.185774		0.958831	0.0142688		0.816854	0.019534		0.919877	0.0113627
0.82	0.872662	0.0121998		0.128996	0.00453845		1.74351	0.0238754		3.54732	0.183232		0.944346	0.0141488		0.805908	0.0186241		0.906941	0.0113645
0.83	0.860494	0.0120336		0.12592	0.00441959		1.7296	0.0234215		3.54139	0.180026		0.93073	0.0133995		0.796547	0.0190675		0.893748	0.0114221
0.84	0.849016	0.0124071		0.122955	0.00428069		1.7162	0.0227766		3.53676	0.17865		0.916027	0.0131414		0.786542	0.0182492		0.880782	0.0110565
0.85	0.83696	0.0114934		0.120084	0.00412216		1.70173	0.0221553		3.53127	0.177727		0.901241	0.0132554		0.776626	0.0179129		0.868085	0.0107493
0.86	0.825353	0.0116175		0.117356	0.00397757		1.6875	0.0215474		3.52508	0.174383		0.888163	0.0124571		0.766789	0.0174543		0.854982	0.0108809
0.87	0.814178	0.0117972		0.114651	0.00383955		1.67342	0.0210619		3.52082	0.173497		0.874678	0.0125246		0.757724	0.0175218		0.842945	0.0107881
0.88	0.802631	0.0110204		0.112075	0.00375482		1.65973	0.0206319		3.50879	0.170597		0.860579	0.0120182		0.747463	0.0167187		0.830323	0.010757
0.89	0.791354	0.0112301		0.109592	0.00364911		1.6462	0.020348		3.50476	0.170428		0.847321	0.0120429		0.738273	0.0162802		0.818145	0.0103377
0.9	0.780612	0.0112981		0.107165	0.00353823		1.63273	0.0194319		3.49882	0.169428		0.834453	0.0116789		0.729208	0.01687		0.806201	0.010611
0.91	0.769196	0.0108589		0.104877	0.00345325		1.61812	0.0187732		3.48915	0.167445		0.821225	0.0114629		0.719517	0.015878		0.794325	0.010022
0.92	0.75868	0.0109121		0.102579	0.00331183		1.60363	0.0182514		3.47881	0.165711		0.808794	0.0110464		0.710909	0.0166483		0.78255	0.010071
0.93	0.747731	0.0106196		0.100337	0.00320494		1.5891	0.0178412		3.47207	0.164463		0.795542	0.0111871		0.701274	0.0154729		0.77086	0.00982458
0.94	0.737322	0.0107807		0.098129	0.0031227		1.57579	0.0175726		3.45883	0.161703		0.783652	0.0105754		0.692912	0.0160474		0.759484	0.00978477
0.95	0.726374	0.0102545		0.096065	0.0030078		1.56153	0.0171292		3.45049	0.159159		0.770929	0.0105305		0.683297	0.0156474		0.747941	0.00956127
0.96	0.716028	0.0107635		0.093973	0.002924		1.54684	0.016527		3.43777	0.157086		0.758918	0.0104911		0.674177	0.0151486		0.736779	0.00978029
0.97	0.705963	0.0101951		0.091907	0.0028048		1.532	0.0157967		3.42985	0.157338		0.746695	0.009851		0.66585	0.0153146		0.725563	0.00926356
0.98	0.694615	0.0101771		0.089912	0.0027427		1.51741	0.0157905		3.40748	0.153374		0.734029	0.00993862		0.65573	0.0146354		0.713989	0.00914832
0.99	0.683891	0.0103627		0.087794	0.0025724		1.5017	0.0153421		3.40062	0.153789		0.722307	0.00998302		0.64668	0.0150585		0.70256	0.0092145
1	0.672229	0.0105937		0.085561	0.0023898		1.48471	0.0139297		3.37844	0.149132		0.709402	0.00959152		0.636058	0.0151584		0.690057	0.00940874

## Sheet: nuss
case	base case(case 1)			case2			case3			case4			case5			case6			case7
Particle diameter（μm）	30			10			50			100			30			30			30
Particle mass flow rate（kg/s）	0.005			0.005			0.005			0.005			0.001			0.01			0.003
Positon (mm)	Nusselt number	error bar		Nusselt number	error bar		Nusselt number	error bar		Nusselt number	error bar		Nusselt number	error bar		Nusselt number	error bar		Nusselt number	error bar
0.01	11.9116	1.3446		6.6979	0.93508		15.6301	1.51586		22.6169	1.71817		12.1041	1.33536		11.667	1.37029		12.0067	1.33861
0.02	9.5874	0.44749		5.2928	0.232		12.8811	0.579338		19.3236	0.8346		9.7068	0.3877		9.4257	0.5301		9.6458	0.41357
0.03	11.053	1.39321		6.2884	0.76668		14.6773	1.79276		21.833	2.53273		11.2613	1.49429		10.8121	1.22759		11.1678	1.45219
0.04	15.097	1.46785		8.4112	0.76829		20.0648	1.97328		29.5682	2.87821		15.3763	1.47396		14.6722	1.50043		15.2569	1.4591
0.05	21.8707	2.53326		11.9522	1.36402		29.1122	3.36557		42.8606	4.81193		22.445	2.71146		21.2559	2.36806		22.1342	2.63661
0.06	21.9087	1.12999		11.6547	0.637881		29.5419	1.38301		44.0199	1.80398		23.2694	0.767331		20.7708	1.327		22.5289	1.02903
0.07	19.1207	0.924167		10.1529	0.477922		25.8394	1.26852		39.0105	1.79687		20.8704	0.611449		17.8872	1.2147		19.8869	0.818804
0.08	17.0726	0.96409		9.1598	0.45902		23.1284	1.25333		34.7516	1.83476		19.0041	0.493174		15.7982	1.21844		17.9974	0.795583
0.09	15.6955	0.958773		8.4552	0.4418		20.9606	1.24551		31.4076	1.8982		17.7254	0.433834		14.2583	1.12763		16.3594	0.714727
0.1	14.2475	0.867124		7.8782	0.45397		18.8059	1.12026		28.0429	1.96551		16.6226	0.446474		12.8793	1.00619		15.2561	0.806707
0.11	13.4586	1.04505		7.501	0.50831		17.727	1.49876		26.0393	2.65346		15.9357	0.594384		11.7096	1.13589		14.4518	0.82256
0.12	12.6453	1.79417		6.9491	0.70186		17.1655	2.46271		25.2123	4.35746		15.8103	0.876134		10.628	1.9437		13.9949	1.44698
0.13	12.6989	1.061		7.0494	0.37571		16.8044	1.34971		24.4432	2.98691		15.2844	0.575562		11.0406	1.2195		13.787	0.885771
0.14	12.2942	0.927991		6.8192	0.32192		16.1772	1.25225		22.4643	3.14686		14.5422	0.572955		10.5158	1.40482		13.2818	0.666439
0.15	11.3798	1.30099		5.8257	0.79512		15.4918	2.23855		21.8028	4.86354		14.1488	0.842069		9.8419	1.6753		12.5867	1.06379
0.16	11.6083	0.785258		6.0188	0.66465		15.5401	1.56275		21.7778	4.06117		13.7426	1.08726		10.1904	1.04479		12.5875	0.722195
0.17	11.2443	0.656859		5.5038	0.86923		15.0729	1.21674		20.607	3.68182		13.4864	0.698624		9.3865	1.0536		12.19	0.591177
0.18	10.2015	0.981315		4.4342	0.76043		13.9933	1.29269		18.8044	4.51148		12.404	1.70834		9.1694	0.89884		11.195	1.24902
0.19	10.3675	0.975891		4.6281	0.88979		14.2111	0.865872		19.1372	3.58013		12.0466	1.70055		9.0044	0.8427		11.1766	1.1771
0.2	9.6932	1.2614		4.1464	0.86943		13.536	0.932812		18.0871	3.53152		11.6914	1.67177		8.2667	0.92375		10.5942	1.44056
0.21	8.863	1.5201		3.8635	0.79973		12.7536	1.2539		17.4636	2.92139		9.9573	1.9354		8.0937	1.1222		9.3138	1.6642
0.22	8.5113	1.6145		3.778	0.89643		12.6052	1.39552		17.7823	1.91365		9.5138	1.7717		7.3529	1.398		9.1133	1.6382
0.23	7.6219	1.6972		3.9856	0.6801		11.5446	1.60665		17.3294	1.60979		8.9536	1.8226		6.901	1.462		7.9673	1.7924
0.24	6.9299	1.7486		4.0504	0.6046		10.8939	1.74142		17.3124	1.68095		7.6352	1.8103		6.1806	1.5681		7.394	1.7867
0.25	6.2963	1.5942		4.171	0.54024		9.9239	1.6791		16.6441	2.20139		7.0889	1.6758		5.9205	1.2034		6.6918	1.7331
0.26	5.8906	1.2676		4.2654	0.4969		9.0564	1.6769		15.4535	2.14537		6.1239	1.5134		5.5143	1.0106		5.9429	1.3709
0.27	5.3847	1.0222		4.3448	0.46625		8.0109	1.6412		13.8154	1.79316		5.61	1.1498		5.044	0.8802		5.5258	1.0666
0.28	4.9375	0.72097		4.4554	0.4484		7.1055	1.5283		12.3416	1.56864		5.0002	0.78877		4.7199	0.80647		4.9501	0.76373
0.29	4.3904	0.66917		4.5461	0.35144		6.1136	1.2184		11.0182	1.3775		4.2384	0.54461		4.307	0.77956		4.4271	0.62001
0.3	4.067	0.94748		4.6474	0.2363		5.1849	0.84719		9.6776	1.3191		4.1525	0.76024		3.9606	0.90067		4.0106	0.8793
0.31	4.5759	0.74872		4.7192	0.15659		4.2487	0.7245		8.3672	1.361		4.996	0.46052		4.4675	0.92371		4.737	0.6405
0.32	5.2702	0.46103		4.7967	0.090381		4.3443	0.9435		6.997	1.4821		5.6515	0.25069		5.0187	0.59156		5.4232	0.38327
0.33	5.8032	0.33092		4.875	0.052261		5.4782	0.59112		5.8733	1.1357		6.1478	0.15627		5.5	0.44794		5.9388	0.24567
0.34	6.1565	0.2398		4.9494	0.054429		6.2029	0.42234		4.9982	0.9342		6.5514	0.10959		5.8857	0.35378		6.327	0.16713
0.35	6.4671	0.18022		5.0137	0.071487		6.7532	0.32618		4.7595	1.4371		6.8701	0.086244		6.1641	0.29733		6.639	0.12094
0.36	6.7361	0.15055		5.0653	0.084048		7.1809	0.27705		6.0844	1.1408		7.1266	0.068614		6.4158	0.24955		6.8952	0.096607
0.37	6.9229	0.12534		5.107	0.094054		7.5317	0.22608		6.9939	0.86144		7.3328	0.067903		6.5976	0.22387		7.1073	0.079309
0.38	7.1028	0.10728		5.1261	0.098167		7.823	0.20591		7.7273	0.73054		7.5017	0.066743		6.7813	0.20708		7.2778	0.065589
0.39	7.2431	0.099106		5.1406	0.098359		8.0649	0.17631		8.2781	0.66919		7.6448	0.059861		6.8887	0.17953		7.4155	0.057257
0.4	7.3511	0.084793		5.1467	0.1022		8.2654	0.16437		8.69	0.61743		7.7567	0.060856		7.0227	0.17251		7.5355	0.050643
0.41	7.4548	0.081038		5.1409	0.10339		8.4417	0.14545		9.075	0.55631		7.8438	0.063504		7.0989	0.16479		7.6292	0.050769
0.42	7.5253	0.080429		5.1293	0.09829		8.5852	0.13825		9.4128	0.53293		7.9243	0.058461		7.1859	0.14767		7.702	0.045311
0.43	7.5862	0.068413		5.1037	0.097355		8.7148	0.1241		9.6772	0.49714		7.9816	0.061289		7.2387	0.14979		7.7677	0.044174
0.44	7.6385	0.069601		5.0954	0.097339		8.8218	0.12065		9.9184	0.47322		8.0228	0.062262		7.2961	0.13875		7.8146	0.044352
0.45	7.6771	0.068794		5.0606	0.092011		8.9157	0.11055		10.1538	0.461098		8.0646	0.058606		7.3323	0.1365		7.8516	0.042614
0.46	7.7036	0.058205		5.0322	0.092049		8.9969	0.1082		10.3182	0.432866		8.0885	0.060245		7.3623	0.12749		7.881	0.04127
0.47	7.7263	0.064122		5.0034	0.088919		9.0601	0.10206		10.4891	0.422043		8.102	0.0604		7.3865	0.12463		7.9007	0.041892
0.48	7.7438	0.058912		4.9668	0.083966		9.1221	0.10068		10.6499	0.420817		8.118	0.05762		7.4017	0.12121		7.9148	0.039346
0.49	7.7474	0.058059		4.932	0.084768		9.1681	0.095613		10.7588	0.400254		8.1163	0.060515		7.4144	0.11007		7.9188	0.039745
0.5	7.7557	0.057327		4.8979	0.082277		9.2076	0.093846		10.8929	0.386984		8.1174	0.057101		7.4237	0.11987		7.9233	0.041894
0.51	7.7462	0.049117		4.8594	0.075816		9.2409	0.089379		11.0043	0.385319		8.112	0.058577		7.4162	0.10373		7.9179	0.039566
0.52	7.7494	0.057801		4.8206	0.076891		9.2696	0.087657		11.0956	0.369881		8.1012	0.054545		7.4264	0.10984		7.9114	0.039548
0.53	7.732	0.047461		4.7846	0.074014		9.2938	0.084709		11.1722	0.364672		8.087	0.057886		7.4104	0.10128		7.8991	0.039467
0.54	7.7253	0.055024		4.7458	0.069996		9.3092	0.081504		11.2641	0.358049		8.068	0.054884		7.4044	0.10015		7.885	0.039165
0.55	7.7061	0.043986		4.7085	0.069492		9.3222	0.080962		11.3375	0.357311		8.0502	0.054541		7.3963	0.099302		7.867	0.037879
0.56	7.691	0.05328		4.6695	0.066218		9.3308	0.078794		11.3891	0.341804		8.0256	0.052851		7.3776	0.090726		7.8472	0.038255
0.57	7.67	0.04571		4.6342	0.063983		9.3369	0.077191		11.4496	0.338709		8.0004	0.054174		7.3646	0.093837		7.8251	0.037301
0.58	7.6481	0.04718		4.5948	0.062477		9.3388	0.075703		11.5041	0.336991		7.9732	0.051848		7.3437	0.090169		7.8001	0.038393
0.59	7.6232	0.045158		4.5583	0.060215		9.3374	0.072839		11.5526	0.331414		7.9439	0.053312		7.3252	0.085518		7.7737	0.036205
0.6	7.5979	0.044068		4.5216	0.058118		9.3357	0.071984		11.5878	0.320493		7.9147	0.050013		7.3085	0.087359		7.7485	0.037432
0.61	7.574	0.047146		4.4862	0.057183		9.3284	0.071532		11.6256	0.321066		7.8833	0.050569		7.2858	0.083866		7.7167	0.036211
0.62	7.5439	0.041897		4.4514	0.055787		9.3213	0.069444		11.6692	0.315337		7.848	0.051068		7.2568	0.077623		7.6884	0.037047
0.63	7.5149	0.04226		4.4169	0.054004		9.3107	0.0676		11.7027	0.311906		7.8181	0.047199		7.2359	0.081119		7.6572	0.035999
0.64	7.4865	0.044323		4.3817	0.051437		9.3001	0.066319		11.7229	0.30586		7.7789	0.049841		7.2121	0.078929		7.6257	0.035491
0.65	7.4564	0.040984		4.3484	0.050621		9.2852	0.066834		11.7389	0.302622		7.7447	0.047518		7.1871	0.076574		7.5911	0.034911
0.66	7.4248	0.040086		4.3168	0.049901		9.2707	0.063326		11.768	0.299152		7.7075	0.047875		7.1575	0.071195		7.5595	0.035708
0.67	7.3926	0.038272		4.2837	0.047329		9.2564	0.064232		11.7907	0.299451		7.6723	0.045433		7.1332	0.072464		7.5237	0.034763
0.68	7.362	0.040997		4.2526	0.047106		9.2392	0.061082		11.8043	0.291814		7.6336	0.044973		7.1056	0.071594		7.49	0.033956
0.69	7.3277	0.038588		4.2223	0.045494		9.2173	0.060696		11.816	0.287122		7.5941	0.045419		7.077	0.068662		7.4544	0.033607
0.7	7.2947	0.038763		4.1927	0.044406		9.1988	0.060601		11.8334	0.288448		7.5561	0.045398		7.0497	0.06886		7.4197	0.034305
0.71	7.2602	0.037107		4.1619	0.042798		9.1799	0.058641		11.8348	0.280692		7.5188	0.044562		7.0218	0.066209		7.3836	0.033897
0.72	7.2279	0.037846		4.1339	0.042354		9.1576	0.058002		11.8503	0.280364		7.479	0.043297		6.9926	0.064716		7.3468	0.03316
0.73	7.1943	0.037469		4.1059	0.041235		9.1364	0.057157		11.8559	0.276756		7.4394	0.042763		6.962	0.062058		7.3108	0.033116
0.74	7.1604	0.036594		4.0781	0.039944		9.1138	0.054524		11.8617	0.273581		7.3996	0.042228		6.9334	0.06171		7.2747	0.032816
0.75	7.1271	0.036357		4.0507	0.038755		9.0883	0.053486		11.8586	0.269011		7.3607	0.041798		6.9039	0.060622		7.2385	0.032157
0.76	7.0936	0.035662		4.0251	0.038135		9.0633	0.053048		11.8651	0.268356		7.3216	0.040645		6.8754	0.060328		7.2016	0.032051
0.77	7.059	0.034924		3.9991	0.037124		9.0402	0.052321		11.871	0.268398		7.2824	0.03967		6.8451	0.057877		7.1655	0.031336
0.78	7.0244	0.03462		3.974	0.036434		9.0145	0.051454		11.8586	0.259394		7.2428	0.039058		6.8165	0.058191		7.1286	0.031227
0.79	6.9906	0.035044		3.949	0.035576		8.9894	0.050639		11.8681	0.261631		7.2041	0.037871		6.7862	0.05628		7.0921	0.032042
0.8	6.9567	0.034237		3.9252	0.035065		8.9635	0.049772		11.8578	0.256427		7.1637	0.038418		6.7584	0.056026		7.0553	0.031527
0.81	6.9231	0.034065		3.9024	0.034116		8.9372	0.048418		11.8602	0.2561		7.1245	0.038291		6.7297	0.055866		7.0193	0.030999
0.82	6.8888	0.033974		3.8794	0.033183		8.9102	0.047241		11.8536	0.252755		7.0856	0.038253		6.6979	0.05362		6.9839	0.031224
0.83	6.8546	0.033749		3.8568	0.032712		8.8826	0.046531		11.8455	0.248482		7.0488	0.036488		6.6705	0.055203		6.9475	0.031618
0.84	6.8221	0.035046		3.8348	0.032065		8.8559	0.045429		11.8391	0.246796		7.0088	0.036072		6.6411	0.053225		6.9115	0.030831
0.85	6.7877	0.032722		3.8133	0.031248		8.8269	0.044381		11.8314	0.245721		6.9682	0.036682		6.6118	0.052576		6.876	0.030195
0.86	6.7544	0.033292		3.7926	0.030494		8.7983	0.043343		11.8229	0.241337		6.932	0.034721		6.5825	0.051548		6.839	0.03081
0.87	6.7221	0.034048		3.7718	0.029785		8.7699	0.042541		11.817	0.240306		6.8944	0.035181		6.5553	0.052089		6.8048	0.030759
0.88	6.6885	0.032049		3.7518	0.029455		8.7422	0.041846		11.8003	0.23656		6.8548	0.034025		6.5244	0.050044		6.7687	0.030911
0.89	6.6555	0.032889		3.7323	0.028952		8.7146	0.041439		11.7947	0.23659		6.8173	0.034366		6.4965	0.049046		6.7336	0.02993
0.9	6.6238	0.033326		3.713	0.028395		8.6871	0.039739		11.7864	0.235467		6.7806	0.033576		6.4688	0.051138		6.6989	0.030944
0.91	6.5898	0.032284		3.6946	0.028016		8.6571	0.038566		11.7729	0.232996		6.7425	0.033224		6.439	0.048469		6.6642	0.029445
0.92	6.5583	0.032668		3.676	0.027168		8.6273	0.037662		11.7585	0.230907		6.7065	0.032254		6.4123	0.051135		6.6295	0.029812
0.93	6.5253	0.032024		3.6575	0.026585		8.5972	0.036974		11.749	0.229477		6.6678	0.032944		6.3823	0.04787		6.5948	0.029308
0.94	6.4937	0.032749		3.6392	0.026189		8.5695	0.036572		11.7305	0.226001		6.6328	0.031372		6.3561	0.04996		6.5608	0.029403
0.95	6.4602	0.031394		3.6219	0.025496		8.5397	0.035816		11.7188	0.222812		6.595	0.031492		6.3258	0.049063		6.526	0.028958
0.96	6.4283	0.033184		3.6041	0.025061		8.5089	0.034724		11.7009	0.220299		6.5591	0.031627		6.2968	0.047839		6.4921	0.029843
0.97	6.3971	0.031667		3.5864	0.024295		8.4776	0.033347		11.6897	0.220993		6.5222	0.029937		6.2702	0.048691		6.4578	0.028491
0.98	6.3616	0.031862		3.5691	0.024021		8.4466	0.033486		11.6582	0.215924		6.4837	0.030456		6.2376	0.046879		6.4221	0.028357
0.99	6.3278	0.032706		3.5505	0.022789		8.4132	0.032708		11.6484	0.216934		6.4477	0.030841		6.2083	0.04858		6.3865	0.028791
1	6.2908	0.03374		3.5307	0.021435		8.3768	0.029865		11.617	0.210936		6.4078	0.029899		6.1736	0.049345		6.3473	0.029676
