# Supplementary material for: Numerical study on the supersonic gas-solid two-phase injection mechanism of needle-free syringe
Source: PLoS One. 2025 May 29;20(5):e0322571. doi: 10.1371/journal.pone.0322571 (PMC12121760; doi:10.1371/journal.pone.0322571)
Supplement: S1 File — (ZIP) [file pone.0322571.s001.zip › Validation Data.xlsx]

## Sheet: mach number
	position (mm)	mach
	3.80723e-15	0.0980937
	0.138544	0.0981002
	0.277089	0.0981185
	0.415633	0.0981467
	0.554178	0.0981852
	0.692722	0.0982348
	0.831267	0.0982961
	0.969811	0.098369
	1.10836	0.0984542
	1.2469	0.0985522
	1.38544	0.0986639
	1.52399	0.0987903
	1.66253	0.0989326
	1.80108	0.0990925
	1.93962	0.0992717
	2.07817	0.0994724
	2.21671	0.0996971
	2.35526	0.0999485
	2.4938	0.100229
	2.63235	0.100543
	2.77089	0.100894
	2.90943	0.101284
	3.04798	0.101719
	3.18652	0.1022
	3.18652	0.1022
	3.32507	0.102733
	3.46361	0.103321
	3.60216	0.103966
	3.7407	0.104671
	3.87925	0.105438
	4.01779	0.106268
	4.15633	0.107161
	4.29322	0.108106
	4.43011	0.109108
	4.567	0.110165
	4.70389	0.111273
	4.84078	0.112425
	4.97767	0.113614
	5.11456	0.114832
	5.25145	0.11607
	5.38834	0.117317
	5.52523	0.118562
	5.66212	0.119795
	5.79901	0.121007
	5.9359	0.12218
	6.07279	0.123324
	6.20968	0.124403
	6.36983	0.125581
	6.52999	0.126695
	6.69015	0.127709
	6.8503	0.128622
	7.01046	0.129443
	7.01046	0.129443
	7.17061	0.130173
	7.33077	0.130816
	7.49092	0.131379
	7.65108	0.131869
	7.81124	0.132295
	7.97139	0.132665
	8.13155	0.132986
	8.2917	0.133266
	8.45186	0.133512
	8.61201	0.13373
	8.77217	0.133926
	8.93233	0.134105
	9.09248	0.134271
	9.25264	0.13443
	9.41279	0.134586
	9.57295	0.134742
	9.7331	0.134903
	9.89326	0.135072
	10.0534	0.135254
	10.2136	0.135453
	10.3737	0.135676
	10.5339	0.135927
	10.5339	0.135927
	10.694	0.136215
	10.8542	0.136545
	11.0143	0.136928
	11.1745	0.137373
	11.3347	0.13789
	11.4948	0.138492
	11.655	0.139191
	11.8151	0.14
	11.9753	0.140935
	12.1354	0.142005
	12.2956	0.143234
	12.4558	0.144605
	12.6159	0.146165
	12.747	0.147592
	12.8782	0.149124
	13.0093	0.1508
	13.1405	0.152619
	13.2716	0.154573
	13.4028	0.156666
	13.5339	0.158901
	13.665	0.161278
	13.7962	0.163796
	13.9273	0.166456
	14.0585	0.169257
	14.1896	0.1722
	14.3208	0.175284
	14.4519	0.178511
	14.583	0.181881
	14.7142	0.185397
	14.8453	0.189059
	14.9765	0.192872
	14.9765	0.192872
	15.1076	0.196838
	15.2388	0.200962
	15.3699	0.205249
	15.501	0.209704
	15.6322	0.214334
	15.7633	0.219145
	15.8945	0.224147
	16.0256	0.229348
	16.1568	0.234757
	16.2879	0.240387
	16.419	0.246248
	16.5502	0.252354
	16.6813	0.25872
	16.8125	0.265362
	16.9436	0.272296
	17.0748	0.279543
	17.2059	0.287123
	17.337	0.29506
	17.4682	0.30338
	17.5993	0.312112
	17.7305	0.321288
	17.8616	0.330944
	17.9928	0.341121
	18.1239	0.351861
	18.1239	0.351861
	18.255	0.363216
	18.3862	0.375248
	18.5173	0.388023
	18.6485	0.401619
	18.7796	0.416124
	18.9108	0.431641
	19.0419	0.448286
	19.173	0.466192
	19.3042	0.48551
	19.4353	0.506407
	19.5665	0.529064
	19.6976	0.553653
	19.8288	0.580349
	19.9599	0.609212
	20.091	0.640353
	20.2222	0.673271
	20.3533	0.70838
	20.4845	0.743014
	20.6575	0.78642
	20.8305	0.827221
	21.0035	0.859871
	21.1765	0.881775
	21.3495	0.894073
	21.5225	0.90055
	21.6955	0.905231
	21.8685	0.910621
	21.8685	0.910621
	22.0415	0.917376
	22.2145	0.924904
	22.3875	0.932461
	22.5605	0.939931
	22.7335	0.947832
	22.9065	0.956923
	23.0795	0.967999
	23.2525	0.981926
	23.4255	1.00004
	23.5985	1.02375
	23.7715	1.05612
	23.9445	1.09657
	24.1706	1.15978
	24.3968	1.23648
	24.6229	1.32474
	24.8491	1.42216
	25.0752	1.5257
	25.3014	1.63137
	25.5275	1.73388
	25.7537	1.82735
	25.9798	1.90502
	26.206	1.96329
	26.4321	1.99442
	26.6583	2.00079
	26.8844	2.00014
	27.1106	2.001
	27.3367	2.00809
	27.5629	2.02659
	27.789	2.05742
	28.0152	2.09723
	28.2413	2.1419
	28.4675	2.18827
	28.4675	2.18827
	28.6936	2.23448
	28.9198	2.27971
	29.1459	2.32382
	29.372	2.36707
	29.5982	2.40977
	29.8243	2.45219
	30.0505	2.49441
	30.2766	2.53636
	30.5028	2.57786
	30.7289	2.61874
	30.9551	2.65884
	31.1812	2.6981
	31.4074	2.73653
	31.6335	2.77418
	31.8597	2.81109
	32.0858	2.84725
	32.312	2.88259
	32.5381	2.91698
	32.7643	2.95026
	32.9904	2.98226
	33.2166	3.01281
	33.4427	3.04173
	33.4427	3.04173
	33.6689	3.06886
	33.895	3.09405
	34.1212	3.11712
	34.3473	3.13794
	34.5734	3.1564
	34.7996	3.17248
	35.0257	3.18628
	35.2519	3.19805
	35.478	3.20824
	35.7042	3.21743
	35.9303	3.22632
	35.9303	3.22632
	36.1565	3.23563
	36.3826	3.24605
	36.6088	3.25818
	36.8349	3.27245
	37.0611	3.28912
	37.2872	3.30829
	37.5134	3.32987
	37.7395	3.35366
	37.9657	3.37938
	38.1918	3.4067
	38.418	3.43528
	38.6441	3.46479
	38.8703	3.49494
	39.0964	3.52545
	39.3226	3.55612
	39.5487	3.58676
	39.7748	3.61722
	40.001	3.64741
	40.2271	3.67724
	40.4533	3.70668
	40.6794	3.73569
	40.9056	3.76426
	41.1317	3.7924
	41.3579	3.82012
	41.584	3.84745
	41.8102	3.87441
	42.0363	3.90105
	42.2625	3.92739
	42.4886	3.95344
	42.7148	3.97914
	42.9409	4.00419
	43.1671	4.02836
	43.3932	4.05183
	43.6194	4.07592
	43.8455	4.10466
	44.0717	4.14882
	44.0717	4.14882
	44.2978	4.2105
	44.524	4.17298
	44.7501	3.28099
	44.9762	1.9021
	45.2024	1.15297
	45.4285	0.965041
	45.6547	1.01437
	45.8808	1.11682
	46.107	1.21718
	46.3331	1.28249
	46.5593	1.31938
	46.7854	1.34598
	47.0116	1.37504
	47.2377	1.41106
	47.4639	1.45318
	47.69	1.49792
	47.9162	1.54176
	48.1423	1.58314
	48.3685	1.6228
	48.5946	1.66289
	48.8208	1.70558
	49.0469	1.75263
	49.2731	1.80536
	49.4992	1.86445
	49.7254	1.93
	49.9515	2.00158
	50.1776	2.07851
	50.4038	2.1599
	50.6299	2.24485
	50.8561	2.33267
	50.8561	2.33267
	51.0822	2.42296
	51.3084	2.51478
	51.5345	2.60773
	51.7607	2.70199
	51.9868	2.79716
	52.213	2.89314
	52.4391	2.98988
	52.6653	3.0876
	52.8914	3.18843
	53.1176	3.30389
	53.3437	3.38404
	53.5699	3.37658
	53.796	3.27519
	54.0222	3.03423
	54.2483	2.63073
	54.4745	2.12133
	54.7006	1.64985
	54.9268	1.33382
	55.1529	1.21983
	55.3791	1.22351
	55.3791	1.22351
	55.6052	1.23355
	55.8313	1.24305
	56.0575	1.24833
	56.2836	1.25281
	56.5098	1.25992
	56.7359	1.27522
	56.9621	1.30236
	57.1882	1.34292
	57.4144	1.39803
	57.6405	1.46575
	57.8667	1.54263
	58.0928	1.62487
	58.319	1.70927
	58.5451	1.79373
	58.7713	1.87705
	58.9974	1.95858
	59.2236	2.03789
	59.4497	2.11447
	59.6759	2.18774
	59.902	2.25679
	60.1282	2.32104
	60.3543	2.37848
	60.5805	2.41645
	60.5805	2.41645
	60.8066	2.42913
	61.0327	2.42537
	61.2589	2.39975
	61.485	2.33667
	61.7112	2.22876
	61.9373	2.08052
	62.1635	1.90765
	62.3896	1.72547
	62.6158	1.55995
	62.8419	1.44459
	63.0681	1.40369
	63.2942	1.40954
	63.5204	1.42573
	63.7465	1.45412
	63.9727	1.49387
	64.1988	1.5441
	64.425	1.60158
	64.6511	1.6626
	64.8773	1.72441
	65.1034	1.78523
	65.3296	1.84383
	65.5557	1.89922
	65.7819	1.95063
	66.008	1.99735
	66.2341	2.03814
	66.4603	2.06875
	66.6864	2.08435
	66.9126	2.08627
	67.1387	2.0764
	67.3649	2.04937
	67.591	2.00088
	67.8172	1.93424
	68.0433	1.8561
	68.2695	1.77059
	68.4956	1.68361
	68.7218	1.61475
	68.9479	1.58334
	69.1741	1.57784
	69.1741	1.57784
	69.3336	1.57886
	69.4951	1.58523
	69.6584	1.59939
	69.8236	1.61979
	69.9907	1.64334
	70.1597	1.66799
	70.3307	1.69239
	70.5037	1.7159
	70.6787	1.73789
	70.8558	1.75724
	71.0348	1.7716
	71.216	1.77894
	71.3993	1.77993
	71.5847	1.77691
	71.7722	1.77138
	71.9619	1.76195
	72.1538	1.7481
	72.348	1.73105
	72.5444	1.71109
	72.7431	1.689
	72.944	1.66636
	73.1474	1.64508
	73.1474	1.64508
	73.353	1.62665
	73.5611	1.612
	73.7716	1.60119
	73.9845	1.59274
	74.1998	1.58637
	74.4177	1.58195
	74.6381	1.57776
	74.8611	1.57289
	75.0867	1.56687
	75.3148	1.55932
	75.5457	1.55002
	75.7791	1.53886
	76.0154	1.52596
	76.2543	1.51151
	76.496	1.49572
	76.7405	1.47891
	76.9879	1.46139
	77.2381	1.44342
	77.4912	1.42521
	77.7473	1.40687
	78.0063	1.38843
	78.2684	1.36983
	78.5335	1.351
	78.8016	1.33192
	79.0729	1.31276
	79.0729	1.31276
	79.3473	1.29368
	79.6249	1.27466
	79.9057	1.25555
	80.1898	1.23623
	80.4772	1.21675
	80.7679	1.19735
	81.062	1.17823
	81.3595	1.15939
	81.6604	1.14077
	81.9649	1.12233
	82.2728	1.10413
	82.5844	1.08626
	82.8995	1.0688
	83.2183	1.05178
	83.5408	1.03516
	83.8671	1.01891
	84.1971	1.00303
	84.531	0.987529
	84.8687	0.97241
	85.2104	0.957671
	85.556	0.94331
	85.9056	0.929323
	86.2593	0.915701
	86.6171	0.902431
	86.9791	0.889499
	87.3452	0.876891
	87.7156	0.864595
	87.7156	0.864595
	88.0903	0.852604
	88.4693	0.840911
	88.8527	0.829505
	89.2406	0.818375
	89.633	0.80751
	90.0299	0.796898
	90.4315	0.786529
	90.8377	0.776391
	91.2486	0.766477
	91.6642	0.756775
	92.0847	0.747278
	92.5101	0.737976
	92.9404	0.728862
	93.3757	0.719927
	93.8161	0.711165
	94.2615	0.702569
	94.7122	0.694133
	95.168	0.685849
	95.168	0.685849
	95.6292	0.677712
	96.0957	0.669717
	96.5676	0.661858
	97.0449	0.654131
	97.5279	0.646531
	98.0164	0.639053
	98.5106	0.631693
	99.0105	0.624447
	99.5162	0.617312
	100.028	0.610284
	100.545	0.60336
	101.069	0.596537
	101.598	0.589811
	102.134	0.58318
	102.676	0.576641
	103.224	0.570191
	103.779	0.56383
	104.34	0.557553
	104.908	0.55136
	105.482	0.545248
	106.063	0.539216
	106.65	0.533261
	107.244	0.527384
	107.244	0.527384
	107.846	0.521582
	108.454	0.515854
	109.069	0.510198
	109.692	0.504613
	110.321	0.499097
	110.958	0.493651
	111.603	0.488273
	112.254	0.482962
	112.914	0.47772
	113.581	0.472544
	114.256	0.467436
	114.938	0.462395
	115.629	0.457421
	116.327	0.452513
	117.034	0.447672
	117.749	0.442897
	118.472	0.438189
	119.203	0.433547
	119.943	0.42897
	120.692	0.424459
	121.449	0.420011
	122.215	0.415628
	122.99	0.411306
	123.774	0.407046
	124.567	0.402846
	125.369	0.398703
	126.181	0.394617
	127.002	0.390584
	127.832	0.386604
	128.672	0.382673
	129.522	0.37879
	130.382	0.374952
	131.251	0.371157
	132.131	0.367403
	133.021	0.36369
	133.921	0.360016
	134.832	0.356381
	135.754	0.352787
	136.686	0.349233
	137.628	0.345724
	138.582	0.342263
	139.547	0.338857
	140.523	0.335513
	140.523	0.335513
	141.51	0.332243
	142.509	0.329056
	143.519	0.325968
	144.542	0.322994
	145.575	0.320152
	146.621	0.317464
	147.68	0.314949
	148.75	0.31263
	149.833	0.31053
	150.928	0.308672
	152.036	0.307077
	153.157	0.305766
	154.291	0.304754
	155.438	0.304058
	156.598	0.303686
	157.772	0.30364
	158.96	0.303915
	160.161	0.304497
	161.376	0.305366
	162.605	0.30649
	163.849	0.307825
	165.107	0.309317
	166.379	0.310892
	167.666	0.31246
	168.969	0.313908
	170.286	0.315095
	171.619	0.315864
	172.967	0.315981
	174.331	0.315247
	174.331	0.315247
	175.71	0.313407
	177.106	0.310067
	178.517	0.304882
	179.945	0.297495
	181.39	0.287619
	182.852	0.275045
	184.33	0.259919
	185.826	0.242519
	187.339	0.223783
	188.869	0.204328
	190.417	0.185564
	191.983	0.167669
	193.568	0.151381
	193.673	0.150428
	193.76	0.149627
	193.832	0.148957
	193.891	0.1484
	193.94	0.147938
	193.98	0.147555
	194	0.147365

## Sheet: particle_velocity
	position (mm)	velocity (m/s)
	0.00025	33.5788
	1.0006	34.8058
	1.9996	36.1509
	2.99995	37.7525
	4.0003	39.5648
	5.00065	41.559
	5.99965	43.7008
	7	46.0312
	8.00035	48.5521
	8.99935	51.2044
	9.9997	54.0679
	11	57.0852
	12.0004	60.25
	12.9994	63.5776
	13.9998	67.13
	15.0001	70.9182
	16.0005	74.8254
	16.9994	78.7069
	17.9998	82.4674
	19.0002	86.0279
	20.0005	89.422
	20.9995	92.6035
	21.9998	95.5861
	23.0002	98.3954
	24.0006	101.096
	24.9995	103.654
	25.9999	106.096
	27.0003	108.483
	28.0006	110.771
	28.9996	112.939
	29.9999	115.032
	31.0003	117.072
	32.0007	119.007
	32.9997	120.864
	34	122.665
	35.0003	124.385
	35.9993	126.096
	36.9997	127.728
	38.0001	129.3
	39.0004	130.821
	39.9994	132.31
	40.9997	133.776
	42.0001	135.166
	43.0005	136.538
	43.9995	137.836
	44.9998	139.141
	46.0001	140.418
	47.0005	141.668
	47.9995	142.87
	48.9999	144.061
	50.0002	145.179
	51.0005	146.321
	51.9995	147.437
	52.9999	148.495
	54.0003	149.523
	55.0006	150.543
	55.9996	151.546
	56.9999	152.531
	58.0003	153.521
	59.0007	154.47
	59.9997	155.365
	61	156.25
	62.0003	157.17
	62.9993	158.023
	63.9997	158.867
	65.0001	159.685
	66.0004	160.485
	66.9994	161.263
	67.9998	162.048
	69.0001	162.827
	70.0005	163.607
	70.9994	164.363
	71.9998	165.071
	73.0002	165.774
	74.0005	166.495
	74.9995	167.196
	75.9998	167.863
	77.0002	168.49
	78.0006	169.176
	78.9995	169.759
	79.9999	170.408
	81.0002	171.052
	82.0006	171.695
	82.9996	172.33
	83.9999	172.895
	85.0003	173.471
	86.0006	174.08
	86.9997	174.665
	88	175.217
	89.0003	175.762
	89.9994	176.215
	90.9997	176.764
	92.0001	177.288
	93.0004	177.819
	93.9994	178.36
	94.9998	178.833
	96.0001	179.362
	97.0005	179.893
	97.9994	180.303
	98.9998	180.798
	100	181.199
	101.001	181.581
	101.999	181.958
	103	182.224
	104	182.464
	105.001	182.694
	106	182.721
	107	182.793
	108	182.837
	109.001	182.918
	110	182.937
	111	183.023
	112	183.077
	113.001	183.137
	114	183.15
	115	183.246
	115.999	183.163
	116.998	183.193
	117.997	183.201
	118.996	183.289
	119.995	183.225
	120.994	183.243
	122.007	183.286
	123.005	183.341
	124.004	183.273
	125.004	183.256
	126.002	183.211
	127.001	183.186
	128	183.208
	129	183.069
	129.999	183.027
	130.998	182.932
	131.996	182.888
	132.995	182.86
	133.994	182.853
	134.994	182.732
	136.006	182.713
	137.005	182.639
	138.004	182.587
	139.003	182.518
	140.002	182.4
	141.001	182.303
	142	182.216
	142.999	182.092
	143.998	182.084
	144.997	182.008
	145.996	181.877
	146.995	181.772
	147.994	181.753
	149.006	181.642
	150.006	181.537

## Sheet: different grids_pressure
563650			886350			1234140			1534000
position (mm)	pressure (Pa)		position (mm)	pressure (Pa)		position (mm)	pressure (Pa)		position (mm)	pressure (Pa)
5.85728e-15	1868050		5.85728e-15	1868050		5.85728e-15	1868050		5.85728e-15	1868050
0.19929	1868050		0.19929	1868050		0.19929	1868050		0.19929	1868050
0.39859	1868040		0.39859	1868040		0.39859	1868040		0.39859	1868040
0.59788	1868040		0.59788	1868040		0.59788	1868040		0.59788	1868040
0.79717	1868030		0.79717	1868030		0.79717	1868030		0.79717	1868030
0.99646	1868030		0.99646	1868030		0.99646	1868030		0.99646	1868030
1.19575	1868020		1.19575	1868020		1.19575	1868020		1.19575	1868020
1.39505	1868010		1.39505	1868010		1.39505	1868010		1.39505	1868010
1.59434	1868000		1.59434	1868000		1.59434	1868000		1.59434	1868000
1.79363	1867990		1.79363	1867990		1.79363	1867990		1.79363	1867990
1.99292	1867970		1.99292	1867970		1.99292	1867970		1.99292	1867970
2.19222	1867960		2.19222	1867960		2.19222	1867960		2.19222	1867960
2.39151	1867940		2.39151	1867940		2.39151	1867940		2.39151	1867950
2.5908	1867930		2.5908	1867930		2.5908	1867930		2.5908	1867930
2.79009	1867910		2.79009	1867910		2.79009	1867910		2.79009	1867910
2.98938	1867890		2.98939	1867890		2.98938	1867890		2.98938	1867890
3.18868	1867880		3.18868	1867880		3.18868	1867880		3.18868	1867880
3.38797	1867860		3.38797	1867860		3.38797	1867860		3.38797	1867860
3.58726	1867840		3.58726	1867840		3.58726	1867840		3.58726	1867840
3.78655	1867820		3.78655	1867820		3.78655	1867820		3.78655	1867820
3.98585	1867800		3.98585	1867800		3.98585	1867800		3.98585	1867800
4.18514	1867770		4.18514	1867770		4.18514	1867770		4.18514	1867780
4.38443	1867750		4.38443	1867750		4.38443	1867750		4.38443	1867750
4.58372	1867730		4.58372	1867730		4.58372	1867730		4.58372	1867730
4.78302	1867710		4.78302	1867710		4.78302	1867710		4.78302	1867710
4.98231	1867680		4.98231	1867680		4.98231	1867680		4.98231	1867680
5.1816	1867660		5.1816	1867660		5.1816	1867660		5.1816	1867660
5.38089	1867630		5.38089	1867630		5.38089	1867630		5.38089	1867630
5.58018	1867610		5.58018	1867610		5.58018	1867610		5.58018	1867610
5.77948	1867580		5.77948	1867580		5.77948	1867580		5.77948	1867580
5.97877	1867550		5.97877	1867550		5.97877	1867550		5.97877	1867550
6.17806	1867520		6.17806	1867520		6.17806	1867520		6.17806	1867520
6.37735	1867490		6.37735	1867490		6.37735	1867490		6.37735	1867490
6.57665	1867460		6.57665	1867460		6.57665	1867460		6.57665	1867460
6.77594	1867420		6.77594	1867420		6.77594	1867420		6.77594	1867420
6.97523	1867380		6.97523	1867380		6.97523	1867380		6.97523	1867380
7.17452	1867340		7.17452	1867340		7.17452	1867340		7.17452	1867340
7.37382	1867300		7.37382	1867300		7.37382	1867300		7.37382	1867300
7.57311	1867250		7.57311	1867250		7.57311	1867250		7.57311	1867250
7.7724	1867200		7.7724	1867200		7.7724	1867200		7.7724	1867200
7.97169	1867150		7.97169	1867150		7.97169	1867140		7.97169	1867140
8.17099	1867090		8.17098	1867080		8.17098	1867080		8.17099	1867080
8.37028	1867020		8.37028	1867020		8.37028	1867010		8.37028	1867010
8.56957	1866940		8.56957	1866940		8.56957	1866940		8.56957	1866940
8.76886	1866860		8.76886	1866860		8.76886	1866850		8.76886	1866850
8.96815	1866770		8.96815	1866760		8.96815	1866760		8.96815	1866760
9.16745	1866660		9.16745	1866660		9.16745	1866660		9.16745	1866660
9.36674	1866550		9.36674	1866550		9.36674	1866540		9.36674	1866540
9.56603	1866420		9.56603	1866420		9.56603	1866410		9.56603	1866410
9.76532	1866280		9.76532	1866270		9.76532	1866270		9.76532	1866270
9.96462	1866120		9.96462	1866110		9.96462	1866110		9.96462	1866110
10.1639	1865940		10.1639	1865930		10.1639	1865930		10.1639	1865930
10.3632	1865740		10.3632	1865730		10.3632	1865730		10.3632	1865730
10.5625	1865520		10.5625	1865510		10.5625	1865500		10.5625	1865500
10.7618	1865270		10.7618	1865270		10.7618	1865260		10.7618	1865260
10.9611	1865000		10.9611	1865000		10.9611	1864990		10.9611	1864990
11.1604	1864700		11.1604	1864700		11.1604	1864690		11.1604	1864690
11.3597	1864370		11.3597	1864370		11.3597	1864360		11.3597	1864360
11.559	1864010		11.559	1864000		11.559	1863990		11.559	1863990
11.7582	1863610		11.7582	1863600		11.7582	1863590		11.7582	1863590
11.9575	1863180		11.9575	1863180		11.9575	1863160		11.9575	1863160
12.2579	1862470		12.2579	1862460		12.2579	1862450		12.2579	1862450
12.5583	1861650		12.5583	1861640		12.5583	1861630		12.5583	1861630
12.8586	1860740		12.8586	1860740		12.8586	1860720		12.8586	1860720
13.159	1859750		13.159	1859750		13.159	1859740		13.159	1859740
13.4593	1858670		13.4593	1858660		13.4593	1858650		13.4593	1858650
13.7597	1857480		13.7597	1857470		13.7597	1857460		13.7597	1857460
14.0601	1856190		14.0601	1856190		14.0601	1856180		14.0601	1856180
14.3604	1854810		14.3604	1854800		14.3604	1854790		14.3604	1854790
14.6608	1853320		14.6608	1853310		14.6608	1853300		14.6608	1853300
14.9611	1851730		14.9611	1851720		14.9611	1851710		14.9611	1851710
15.2615	1850030		15.2615	1850030		15.2615	1850020		15.2615	1850020
15.5618	1848230		15.5618	1848230		15.5618	1848220		15.5618	1848220
15.8622	1846320		15.8622	1846320		15.8622	1846310		15.8622	1846310
16.1626	1844300		16.1626	1844290		16.1626	1844290		16.1626	1844290
16.4629	1842160		16.4629	1842160		16.4629	1842150		16.4629	1842150
16.7633	1839900		16.7633	1839890		16.7633	1839890		16.7633	1839890
17.0636	1837510		17.0636	1837510		17.0636	1837500		17.0636	1837500
17.364	1834990		17.364	1834990		17.364	1834980		17.364	1834980
17.6644	1832330		17.6644	1832330		17.6644	1832320		17.6644	1832320
17.9647	1829520		17.9647	1829520		17.9647	1829510		17.9647	1829510
18.2651	1826550		18.2651	1826550		18.2651	1826540		18.2651	1826540
18.5654	1823420		18.5654	1823410		18.5654	1823410		18.5654	1823410
18.8658	1820100		18.8658	1820100		18.8658	1820090		18.8658	1820090
19.1662	1816600		19.1662	1816600		19.1662	1816590		19.1662	1816590
19.4665	1812900		19.4665	1812890		19.4665	1812880		19.4665	1812880
19.7669	1808970		19.7669	1808970		19.7669	1808960		19.7669	1808960
20.0672	1804820		20.0672	1804810		20.0672	1804800		20.0672	1804800
20.3676	1800410		20.3676	1800400		20.3676	1800400		20.3676	1800400
20.6679	1795730		20.6679	1795730		20.6679	1795720		20.6679	1795720
20.9683	1790770		20.9683	1790760		20.9683	1790750		20.9683	1790750
21.2687	1785490		21.2687	1785480		21.2687	1785470		21.2687	1785470
21.569	1779870		21.569	1779860		21.569	1779850		21.569	1779850
21.8694	1773880		21.8694	1773880		21.8694	1773870		21.8694	1773870
22.1697	1767500		22.1697	1767500		22.1697	1767490		22.1697	1767490
22.4701	1760690		22.4701	1760690		22.4701	1760680		22.4701	1760680
22.7705	1753410		22.7705	1753400		22.7705	1753390		22.7705	1753390
23.0708	1745620		23.0708	1745610		23.0708	1745600		23.0708	1745600
23.3712	1737270		23.3712	1737260		23.3712	1737250		23.3712	1737250
23.6715	1728300		23.6715	1728290		23.6715	1728280		23.6715	1728280
23.9719	1718660		23.9719	1718650		23.9719	1718640		23.9719	1718640
24.2723	1708280		24.2723	1708270		24.2723	1708260		24.2723	1708260
24.5726	1697080		24.5726	1697070		24.5726	1697060		24.5726	1697060
24.873	1684960		24.873	1684960		24.873	1684940		24.873	1684940
25.1733	1671840		25.1733	1671830		25.1733	1671810		25.1733	1671810
25.4737	1657580		25.4737	1657570		25.4737	1657550		25.4737	1657550
25.7741	1642040		25.7741	1642030		25.7741	1642010		25.7741	1642010
26.0744	1625060		26.0744	1625050		26.0744	1625030		26.0744	1625030
26.3748	1606440		26.3748	1606430		26.3748	1606410		26.3748	1606410
26.6751	1585950		26.6751	1585940		26.6751	1585920		26.6751	1585910
26.9755	1563290		26.9755	1563280		26.9755	1563260		26.9755	1563250
27.2758	1538110		27.2758	1538100		27.2758	1538080		27.2758	1538080
27.5762	1509990		27.5762	1509970		27.5762	1509950		27.5762	1509950
27.8766	1478380		27.8766	1478370		27.8766	1478350		27.8766	1478350
28.1769	1442650		28.1769	1442650		28.1769	1442630		28.1769	1442630
28.4773	1402050		28.4773	1402050		28.4773	1402040		28.4773	1402040
28.7776	1355750		28.7776	1355760		28.7776	1355760		28.7776	1355760
29.078	1302880		29.078	1302890		29.078	1302910		29.078	1302910
29.3784	1242840		29.3784	1242870		29.3784	1242910		29.3784	1242920
29.6787	1175170		29.6787	1175230		29.6787	1175310		29.6787	1175310
29.9791	1098920		29.9791	1099010		29.9791	1099140		29.9791	1099140
30.2294	1029660		30.2294	1029770		30.2294	1029960		30.2294	1029970
30.4798	957152		30.4798	957307		30.4798	957565		30.4798	957584
30.7301	882277		30.7301	882478		30.7301	882805		30.7301	882832
30.9804	806227		30.9804	806484		30.9804	806872		30.9804	806906
31.2308	730875		31.2308	731208		31.2308	731655		31.2308	731704
31.4811	658121		31.4811	658546		31.4811	659057		31.4811	659133
31.7315	589822		31.7315	590317		31.7315	590883		31.7315	591001
31.9818	527850		31.9818	528332		31.9818	528873		31.9818	529020
32.2321	474063		32.2321	474368		32.2321	474690		32.2321	474789
32.4825	429884		32.4825	429881		32.4825	429727		32.4825	429664
32.7328	396714		32.7328	396403		32.7328	395693		32.7328	395448
32.9832	376552		32.9832	375933		32.9832	375092		32.9832	374752
33.2335	370117		33.2335	369214		33.2335	368542		33.2335	368206
33.4839	375474		33.4839	374662		33.4839	373778		33.4839	373550
33.7342	390665		33.7342	390329		33.7342	389512		33.7342	389436
33.9845	410697		33.9845	410821		33.9845	410751		33.9845	410855
34.2349	426195		34.2349	426576		34.2349	427094		34.2349	427303
34.4852	431209		34.4852	431627		34.4852	432411		34.4852	432583
34.7356	426224		34.7356	426651		34.7356	427589		34.7356	427713
34.9859	413671		34.9859	414066		34.9859	414812		34.9859	414906
35.2362	396359		35.2362	396579		35.2362	396855		35.2362	396932
35.4866	377865		35.4866	377916		35.4866	377889		35.4866	377956
35.7369	360394		35.7369	360365		35.7369	360260		35.7369	360289
35.9873	344668		35.9873	344632		35.9873	344548		35.9873	344530
36.2376	330550		36.2376	330535		36.2376	330486		36.2376	330441
36.4879	317609		36.4879	317610		36.4879	317583		36.4879	317538
36.7383	305446		36.7383	305447		36.7383	305420		36.7383	305390
36.9886	293826		36.9886	293812		36.9886	293757		36.9886	293735
37.239	282685		37.239	282653		37.239	282551		37.239	282511
37.4893	272059		37.4893	272019		37.4893	271885		37.4893	271811
37.7397	262003		37.7397	261976		37.7397	261860		37.7397	261759
37.99	252532		37.99	252543		37.99	252505		37.99	252411
38.2403	243608		38.2403	243678		38.2403	243753		38.2403	243707
38.4907	235169		38.4907	235301		38.4907	235484		38.4907	235509
38.741	227160		38.741	227339		38.741	227590		38.741	227680
38.9914	219563		38.9914	219760		38.9914	220022		38.9914	220150
39.2417	212402		39.2417	212586		39.2417	212808		39.2417	212943
39.492	205731		39.492	205878		39.492	206033		39.492	206150
39.7424	199613		39.7424	199711		39.7424	199797		39.7424	199885
39.9927	194102		39.9927	194151		39.9927	194181		39.9927	194241
40.2431	189236		40.2431	189242		40.2431	189236		40.2431	189273
40.4934	185044		40.4934	185007		40.4934	184981		40.4934	184996
40.7437	181546		40.7437	181464		40.7437	181415		40.7437	181405
40.9941	178818		40.9941	178666		40.9941	178548		40.9941	178512
41.2444	177049		41.2444	176781		41.2444	176509		41.2444	176429
41.4948	176385		41.4948	175983		41.4948	175516		41.4948	175342
41.7451	176688		41.7451	176192		41.7451	175540		41.7451	175295
41.9955	177802		41.9955	177259		41.9955	176486		41.9955	176240
42.2458	179647		42.2458	179130		42.2458	178415		42.2458	178183
42.4961	181905		42.4961	181509		42.4961	181042		42.4961	180871
42.7465	184021		42.7465	183803		42.7465	183669		42.7465	183625
42.9968	185322		42.9968	185326		42.9968	185508		42.9968	185592
43.2472	185355		43.2472	185567		43.2472	185960		43.2472	186117
43.4975	184076		43.4975	184424		43.4975	184961		43.4975	185145
43.7478	181507		43.7478	181906		43.7478	182535		43.7478	182708
43.9982	177670		43.9982	178052		43.9982	178649		43.9982	178789
44.2485	172824		44.2485	173161		44.2485	173638		44.2485	173751
44.4989	167377		44.4989	167657		44.4989	167991		44.4989	168089
44.7492	161704		44.7492	161926		44.7492	162140		44.7492	162228
44.9995	156085		44.9995	156259		44.9995	156392		44.9995	156465
45.2499	150703		45.2499	150838		45.2499	150921		45.2499	150976
45.5002	145652		45.5002	145754		45.5002	145807		45.5002	145843
45.7506	140967		45.7506	141040		45.7506	141068		45.7506	141088
46.0009	136645		46.0009	136689		46.0009	136694		46.0009	136703
46.2513	132666		46.2513	132680		46.2513	132663		46.2513	132663
46.5016	129000		46.5016	128985		46.5016	128949		46.5016	128941
46.7519	125617		46.7519	125576		46.7519	125524		46.7519	125510
47.0023	122486		47.0023	122424		47.0023	122359		47.0023	122340
47.2526	119577		47.2526	119503		47.2526	119426		47.2526	119402
47.503	116862		47.503	116785		47.503	116697		47.503	116667
47.7533	114315		47.7533	114241		47.7533	114144		47.7533	114108
48.0036	111912		48.0036	111846		48.0036	111743		48.0036	111702
48.254	109632		48.254	109576		48.254	109472		48.254	109427
48.5043	107458		48.5043	107412		48.5043	107314		48.5043	107267
48.7547	105378		48.7547	105340		48.7547	105253		48.7547	105207
49.005	103382		49.005	103347		49.005	103277		49.005	103236
49.2553	101461		49.2553	101429		49.2553	101377		49.2553	101345
49.5057	99610.7		49.5057	99579.9		49.5057	99546.4		49.5057	99525.2
49.756	97825		49.756	97796.4		49.756	97779.4		49.756	97769.1
50.0064	96098.7		50.0064	96074.5		50.0064	96071.5		50.0064	96070
50.2567	94426.6		50.2567	94409.9		50.2567	94418		50.2567	94422.1
50.5071	92803.3		50.5071	92797.2		50.5071	92814.1		50.5071	92820.2
50.7574	91224		50.7574	91230.9		50.7574	91254.9		50.7574	91259.8
51.0077	89684.7		51.0077	89705.6		51.0077	89735.8		51.0077	89737.6
51.2581	88182.5		51.2581	88217.1		51.2581	88252.9		51.2581	88251.3
51.5084	86716		51.5084	86762.5		51.5084	86803.4		51.5084	86799.9
51.7588	85285.3		51.7588	85340.9		51.7588	85386.3		51.7588	85383.8
52.0091	83891.9		52.0091	83953.1		52.0091	84002.4		52.0091	84004.4
52.2594	82538.3		52.2594	82601.7		52.2594	82653.8		52.2594	82664.2
52.5098	81227.6		52.5098	81289.9		52.5098	81344.1		52.5098	81365.5
52.7601	79962.8		52.7601	80021.8		52.7601	80077		52.7601	80110.9
53.0105	78746.6		53.0105	78800.6		53.0105	78856.2		53.0105	78902
53.2608	77581.2		53.2608	77629.3		53.2608	77684.6		53.2608	77740.1
53.5111	76468		53.5111	76509.7		53.5111	76563.9		53.5112	76625.5
53.7615	75407.8		53.7615	75442.8		53.7615	75494.7		53.7615	75557.9
54.0118	74401.1		54.0118	74428.7		54.0118	74476.6		54.0118	74537
54.2622	73448.4		54.2622	73467.4		54.2622	73508.8		54.2622	73562.4
54.5125	72550.6		54.5125	72559.1		54.5125	72590.7		54.5125	72634.3
54.7629	71709.1		54.7629	71704.5		54.7629	71722.1		54.7629	71754
55.0132	70926		55.0132	70905.4		55.0132	70904.2		55.0132	70923.5
55.2635	70204.3		55.2635	70164.3		55.2635	70139.4		55.2635	70146.1
55.5139	69547.6		55.5139	69485.3		55.5139	69431.8		55.5139	69426.2
55.7642	68958.2		55.7642	68873.3		55.7642	68786.9		55.7642	68769.2
56.0146	68439.1		56.0146	68331.8		56.0146	68210		56.0146	68180.8
56.2649	67994.2		56.2649	67860.6		56.2649	67704.4		56.2649	67664
56.5152	67626.1		56.5152	67459.3		56.5152	67272.5		56.5152	67220.6
56.7656	67334.7		56.7656	67136.3		56.7656	66921.4		56.7656	66856
57.0159	67113.6		57.0159	66895.7		57.0159	66653.5		57.0159	66576.4
57.2663	66949.1		57.2663	66724.8		57.2663	66460.8		57.2663	66377.7
57.5166	66827.5		57.5166	66607.1		57.5166	66338		57.5166	66248.6
57.7669	66733.2		57.7669	66527.6		57.7669	66271.5		57.7669	66178.4
58.0173	66639		58.0173	66459.6		58.0173	66228.9		58.0173	66138.1
58.2676	66517.7		58.2676	66372.7		58.2676	66179.6		58.2676	66091.8
58.518	66358.4		58.518	66252		58.518	66106.4		58.518	66023.3
58.7683	66152.4		58.7683	66086.8		58.7683	65996		58.7683	65920.9
59.0187	65880.8		59.0187	65856.9		59.0187	65826.7		59.0187	65764.3
59.269	65522.9		59.269	65539.3		59.269	65574.1		59.269	65526.8
59.5193	65063.3		59.5193	65116.7		59.5193	65213.8		59.5193	65182
59.7697	64493.1		59.7697	64579.3		59.7697	64725.4		59.7697	64711
60.02	63812.3		60.02	63925.3		60.02	64102.4		60.02	64108.4
60.2704	63028.5		60.2704	63159.9		60.2704	63353.8		60.2704	63380.9
60.5207	62150.8		60.5207	62290.1		60.5207	62491.1		60.5207	62539.4
60.771	61184.9		60.771	61323		60.771	61524.2		60.771	61592.4
61.0214	60141		61.0214	60274		61.0214	60470.9		61.0214	60554.3
61.2717	59038		61.2717	59165.2		61.2717	59354.6		61.2717	59447.5
61.5221	57896.4		61.5221	58017		61.5221	58197.4		61.5221	58294.1
61.7724	56734.5		61.7724	56848		61.7724	57019		61.7724	57114.1
62.0227	55567.9		62.0227	55674.7		62.0227	55835.9		62.0227	55925.1
62.2731	54410.2		62.2731	54510.5		62.2731	54661.5		62.2731	54741.6
62.5234	53272		62.5234	53366.5		62.5234	53506.2		62.5234	53575.1
62.7738	52161.7		62.7738	52250.5		62.7738	52377.6		62.7738	52434.6
63.0241	51085.2		63.0241	51168.4		63.0241	51281.1		63.0241	51326.3
63.2745	50046.4		63.2745	50123.8		63.2745	50220.3		63.2745	50254.8
63.5248	49047.5		63.5248	49118.4		63.5248	49197.5		63.5248	49222.7
63.7751	48088.6		63.7751	48152.6		63.7751	48213.2		63.7751	48231
64.0255	47169.4		64.0255	47226		64.0255	47268		64.0255	47280.4
64.2758	46295.7		64.2758	46343.1		64.2758	46367.3		64.2758	46374
64.5262	45469.8		64.5262	45505.8		64.5262	45513.5		64.5262	45513
64.7765	44635		64.7765	44668.1		64.7765	44660.9		64.7765	44667.6
65.0268	43843.4		65.0268	43873.8		65.0268	43855		65.0268	43868.4
65.5441	42400.9		65.49	42556.2		65.49	42524.8		65.4129	42740.7
66.071	41024.5		65.9582	41300.6		65.9582	41263.6		65.8025	41663.3
66.6075	39729.3		66.4315	40122.2		66.4315	40085.5		66.1957	40648
67.1539	38513.2		66.91	39018.7		66.91	38986.2		66.5924	39691.6
67.7105	37369		67.3937	37983.1		67.3937	37956		66.9927	38788.8
68.2773	36297.3		67.8827	37007.3		67.8827	36985.3		67.3966	37933.8
68.8545	35313.2		68.377	36085.7		68.377	36064.9		67.8043	37121.3
69.4424	34423.5		68.8768	35220.2		68.8768	35190.3		68.2156	36346.6
70.0411	33530.6		69.382	34422.6		69.3819	34370.3		68.6307	35605.6
70.6509	32311		69.8927	33693		69.8927	33625.8		69.0496	34895.5
71.272	30477.6		70.409	32965.1		70.409	32945.2		69.4722	34215.9
71.9045	29767.1		70.9309	32018.7		70.9309	32142.6		69.8987	33568.2
72.5486	41503		71.4586	30615.5		71.4586	30889		70.3291	32953.4
73.2047	99498.6		71.992	29640.2		71.992	29502.6		70.7634	32356.4
73.8728	216778		72.5312	34805.5		72.5312	31900.9		71.2016	31716.5
74.5533	317706		73.0764	69155.6		73.0764	63787.8		71.6439	30868.4
75.2463	331365		73.6275	170021		73.6275	174544		72.0901	29848.5
75.9521	286921		74.1846	301358		74.1846	318003		72.5404	30308.7
76.671	237550		74.7478	359298		74.7478	372190		72.9948	45389
77.4031	202989		75.3172	332001		75.3172	335240		73.4533	120503
78.1487	182175		75.8927	280096		75.8927	278533		73.916	265621
78.908	168691		76.4746	236529		76.4746	234534		74.383	379550
79.6814	157794		77.0628	209356		77.0628	208202		74.8541	386267
80.469	147399		77.6575	193181		77.6575	192790		75.3295	330721
81.2712	136543		78.2587	181604		78.2587	181968		75.8093	274670
82.0881	124555		78.8664	171465		78.8664	172290		76.2934	237181
82.9202	111094		79.4808	161841		79.4807	162737		76.7819	215311
83.7675	96459.1		80.1018	152698		80.1018	153359		77.2749	202078
84.6306	81502.2		80.7297	144045		80.7297	144354		77.7723	192345
85.5095	67256.4		81.3644	135620		81.3644	135680		78.2743	183559
86.4046	54553.4		82.0061	126920		82.0061	126990		78.7808	175034
87.3163	43801.6		82.6548	117432		82.6548	117739		79.292	166692
88.2448	34936.5		83.3105	106862		83.3105	107476		79.8078	158479
89.1904	27662.9		83.9735	95331.9		83.9735	96177.3		80.3282	150350
90.1534	22265.6		84.6436	83358		84.6436	84293		80.8535	142383
91.1342	20800.7		85.3211	71602.1		85.3211	72497.4		81.3834	134727
92.1331	29640.8		86.006	60647.9		86.006	61421.7		81.9182	127410
93.1505	61242.5		86.6984	50879.5		86.6984	51501.5		82.4579	120213
94.1866	115421		87.3984	42460		87.3984	42941.7		83.0025	112705
95.2418	163058		88.106	35374.4		88.106	35753.3		83.552	104450
96.3165	182394		88.8213	29445.5		88.8213	29756.8		84.1065	95281.3
97.411	184530		89.5445	24365.1		89.5445	24591		84.6661	85415.9
98.5257	183822		90.2755	20067.3		90.2755	20027.1		85.2307	75328
99.661	181389		91.0146	17672.6		91.0146	16871.7		85.8005	65535.5
100.817	173990		91.7617	19688.6		91.7617	17417		86.3755	56449.6
101.995	159702		92.517	32195.6		92.517	29025.1		86.9556	48317.6
103.194	139471		93.2805	66032		93.2805	66292.5		87.5411	41228.3
104.415	116389		94.0524	118482		94.0524	124073		88.1319	35157
105.659	93936.1		94.8327	162553		94.8327	167425		88.728	30012.2
106.926	74540.6		95.6215	179359		95.6215	180181		89.3296	25629.6
108.216	59279.3		96.419	179303		96.419	179002		89.9367	21741.4
109.53	48711		97.2252	177842		97.2252	178147		90.5492	18205
110.869	43595.4		98.0402	179260		98.0402	179665		91.1674	15671.6
112.232	45936.2		98.8641	181832		98.8641	181743		91.7911	15783.5
113.62	60200.4		99.697	182588		99.6969	182249		92.4206	23342.5
115.034	89870.6		100.539	179590		100.539	179624		93.0557	50899.3
116.473	127242		101.39	172100		101.39	172824		93.6966	102895
117.94	155483		102.251	160532		102.251	161727		94.3434	152288
119.433	165239		103.121	145641		103.121	146891		94.996	174418
120.954	158192		104	128468		104	129518		95.6546	177517
122.503	140727		104.889	110425		104.889	111252		96.3191	176351
124.081	119513		105.788	93037		105.788	93695.8		96.9897	176412
125.687	99101.1		106.696	77491.6		106.696	78011.1		97.6664	178386
127.324	82570.9		107.615	64410.5		107.615	64791.4		98.3493	181103
128.99	72036.6		108.543	53895.8		108.543	54117.4		99.0383	182876
130.688	68583.7		109.482	45809.6		109.482	45815.5		99.7337	182685
132.416	74363.8		110.431	40314.9		110.431	39983.7		100.435	180090
134.177	90472.3		111.39	38281.2		111.39	37536.9		101.143	174972
135.97	111541		112.36	40984.8		112.36	39707.6		101.858	167315
137.796	127050		113.34	51077.9		113.34	49453.3		102.579	157134
139.655	129700		114.331	71542.3		114.331	70594.2		103.306	144551
141.549	121363		115.333	100580		115.333	101034		104.04	130080
143.478	108319		116.346	130129		116.346	131366		104.781	114665
145.443	96867.6		117.37	152120		117.37	153052		105.529	99376
147.444	91164.8		118.405	164464		118.405	164714		106.283	85112.3
149.481	91677.5		119.452	169045		119.452	169204		107.044	72457.6
151.557	96907.7		120.51	166928		120.51	167638		107.812	61678.9
153.67	103819		121.579	158319		121.579	159432		108.587	52796.2
155.823	108534		122.66	144629		122.66	145706		109.37	45672.6
158.015	109176		123.753	128120		123.753	128962		110.159	40231.9
160.248	106663		124.858	111043		124.858	111618		110.955	36815.1
162.522	103465		125.975	95216.7		125.975	95535.7		111.759	36098.2
164.838	101621		127.104	81765.4		127.104	81856.2		112.57	39246.2
167.196	101526		128.246	71265		128.245	71141.7		113.388	48985
169.598	102589		129.399	64194.5		129.399	63824.5		114.214	68073.6
172.045	103784		130.566	61264.8		130.566	60700.2		115.047	94809.4
174.536	104368		131.745	63092.4		131.745	62281.1		115.888	122064
177.074	104225		132.938	70943.2		132.938	69922		116.737	143080
179.658	103793		134.143	86274.1		134.143	85502		117.593	156627
182.29	103537		135.361	107391		135.361	107366		118.457	164825
184.971	103516		136.593	127911		136.593	128606		119.329	169107
187.701	103567		137.838	140489		137.838	141377		120.209	169592
190.481	103571		139.097	142163		139.097	143071		121.096	165433
193.313	103505		140.37	135305		140.369	136229		121.992	156255
196.197	103412		141.656	123668		141.656	124353		122.896	143400
199.134	103330		142.956	110550		142.956	110856		123.809	128684
202.125	103235		144.271	98848.6		144.271	98839.8		124.729	113574
205.171	103131		145.6	90109.7		145.6	89896		125.658	99267.2
208.274	103031		146.944	85114.2		146.944	84752.7		126.595	86619.4
211.434	102934		148.302	83931.6		148.302	83435.8		127.541	76055.5
214.652	102838		149.675	86682.4		149.675	86201.3		128.496	67732.7
217.93	102744		151.063	93313.5		151.063	93046.4		129.459	61852.5
221.268	102653		152.467	102344		152.467	102391		130.431	58912.7
224.667	102564		153.885	110705		153.885	110970		131.411	59377.9
228.13	102479		155.32	115300		155.32	115592		132.401	63983.5
231.656	102398		156.769	115266		156.769	115632		133.4	74260.8
235.247	102320		158.235	111684		158.235	112041		134.408	90876.1
238.904	102246		159.717	106540		159.717	106667		135.424	111517
242.629	102177		161.215	101966		161.215	101876		136.451	130692
246.423	102112		162.729	99203.4		162.729	99047.2		137.486	142938
250.287	102052		164.26	98327.7		164.26	98182.9		138.531	146484
254.222	101995		165.807	99226.3		165.807	99146.8		139.585	143056
258.229	101943		167.372	101449		167.372	101495		140.649	134572
262.311	101895		168.953	103784		168.953	103909		141.723	122938
266.468	101851		170.552	105298		170.552	105425		142.806	110880
270.701	101811		172.168	105719		172.168	105796		143.9	100207
275.012	101773		173.802	105205		173.802	105240		145.003	91634.5
279.404	101739		175.454	104252		175.454	104281		146.116	85533.2
283.876	101708		177.124	103451		177.124	103497		147.239	82266.2
288.43	101679		178.812	103066		178.812	103132		148.373	81958.1
293.069	101653		180.518	103098		180.518	103166		149.517	84682.1
297.793	101629		182.244	103374		182.244	103429		150.671	90600
302.604	101607		183.988	103649		183.988	103695		151.836	99219.2
307.504	101587		185.751	103782		185.751	103829		153.011	108647
312.495	101569		187.533	103768		187.533	103820		154.197	115469
317.578	101552		189.335	103675		189.335	103724		155.394	118180
322.754	101537		191.157	103556		191.157	103605		156.602	117239
328.026	101523		192.998	103461		192.998	103508		157.82	113300
333.395	101510		194.86	103414		194.86	103454		159.05	108047
338.863	101498		196.741	103385		196.741	103419		160.291	103059
344.432	101487		198.644	103347		198.644	103374		161.543	99399.3
350.103	101477		200.567	103293		200.567	103315		162.807	97476.9
355.88	101468		202.512	103226		202.511	103248		164.082	97205.2
361.763	101460		204.477	103159		204.477	103180		165.369	98508.2
367.754	101452		206.464	103096		206.464	103114		166.667	100958
373.856	101445		208.473	103034		208.473	103049		167.977	103586
380.071	101439		210.503	102972		210.503	102984		169.3	105511
386.4	101433		212.556	102909		212.556	102920		170.634	106349
392.846	101427		214.632	102847		214.631	102856		171.98	106183
399.411	101422		216.73	102787		216.729	102794		173.339	105334
406.097	101417		218.85	102727		218.85	102733		174.709	104272
412.906	101413		220.994	102669		220.994	102674		176.093	103418
419.841	101409		223.162	102612		223.162	102615		177.489	102970
426.904	101405		225.353	102556		225.353	102558		178.897	102924
434.097	101401		227.568	102501		227.568	102503		180.319	103173
441.423	101398		229.808	102448		229.808	102449		181.753	103522
448.884	101395		232.071	102397		232.071	102397		183.2	103792
456.482	101392		234.36	102347		234.36	102347		184.661	103909
464.221	101389		236.674	102299		236.673	102298		186.135	103891
472.103	101387		239.012	102253		239.012	102252		187.622	103797
480.13	101384		241.377	102208		241.377	102207		189.123	103678
488.305	101382		243.767	102165		243.767	102164		190.637	103577
496.631	101380		246.183	102124		246.183	102123		192.165	103511
505.11	101378		248.626	102085		248.626	102084		193.707	103470
513.746	101376		251.096	102048		251.096	102047		195.263	103444
522.541	101374		253.592	102013		253.592	102011		196.833	103413
531.499	101372		256.116	101979		256.116	101978		198.418	103371
540.622	101371		258.667	101947		258.667	101945		200.017	103322
549.913	101369		261.246	101916		261.246	101915		201.63	103265
559.375	101368		263.854	101887		263.853	101886		203.258	103206
569.012	101366		266.489	101859		266.489	101858		204.901	103149
578.827	101365		269.154	101833		269.154	101832		206.559	103095
588.823	101362		271.848	101809		271.848	101807		208.232	103042
599.003	101361		274.571	101785		274.571	101784		209.92	102989
609.371	101357		277.324	101763		277.324	101762		211.623	102936
619.93	101357		280.107	101742		280.107	101741		213.342	102883
630.684	101347		282.921	101722		282.92	101721		215.077	102830
641.637	101346		285.765	101703		285.765	101702		216.827	102779
652.791	101324		288.64	101686		288.64	101684		218.594	102728
664.151	101264		291.547	101669		291.547	101668		220.376	102679
664.397	101269		294.485	101653		294.485	101652		222.174	102630
664.577	101273		297.456	101638		297.456	101637		223.989	102583
664.71	101272		300.459	101624		300.459	101623		225.821	102536
664.808	101270		303.495	101610		303.495	101609		227.669	102490
664.88	101269		306.564	101597		306.564	101597		229.533	102446
664.933	101278		309.666	101585		309.666	101585		231.415	102403
664.971	101301		312.803	101574		312.803	101573		233.314	102361
665	101325		315.974	101563		315.973	101563		235.23	102320
			319.179	101553		319.179	101552		237.164	102281
			322.419	101544		322.419	101543		239.115	102242
			325.695	101535		325.695	101534		241.084	102205
			329.007	101526		329.007	101525		243.071	102170
			332.355	101518		332.355	101517		245.076	102136
			335.739	101510		335.739	101509		247.099	102103
			339.161	101503		339.16	101502		249.14	102071
			342.619	101496		342.619	101495		251.2	102040
			346.116	101489		346.116	101489		253.279	102011
			349.651	101483		349.651	101483		255.377	101983
			353.224	101477		353.224	101477		257.493	101956
			356.837	101472		356.836	101471		259.629	101930
			360.488	101466		360.488	101466		261.785	101905
			364.18	101461		364.18	101461		263.96	101881
			367.913	101457		367.912	101456		266.155	101859
			371.686	101452		371.685	101451		268.369	101837
			375.5	101448		375.5	101447		270.604	101816
			379.356	101444		379.356	101443		272.86	101796
			383.254	101440		383.254	101439		275.135	101777
			387.194	101436		387.194	101435		277.432	101759
			391.178	101432		391.178	101432		279.749	101742
			395.205	101429		395.205	101429		282.087	101725
			399.276	101426		399.276	101425		284.447	101709
			403.392	101423		403.392	101422		286.828	101694
			407.553	101420		407.553	101419		289.231	101680
			411.759	101417		411.759	101416		291.655	101666
			416.011	101414		416.011	101414		294.102	101653
			420.31	101412		420.31	101411		296.571	101641
			424.655	101409		424.655	101409		299.062	101629
			429.048	101407		429.048	101406		301.576	101617
			433.489	101405		433.489	101404		304.113	101606
			437.979	101402		437.979	101402		306.673	101596
			442.517	101400		442.517	101400		309.256	101586
			447.106	101398		447.106	101398		311.862	101577
			451.744	101396		451.744	101396		314.493	101567
			456.433	101395		456.433	101394		317.147	101559
			461.173	101393		461.173	101392		319.825	101551
			465.966	101391		465.965	101391		322.528	101543
			470.81	101389		470.81	101389		325.255	101535
			475.707	101388		475.707	101388		328.007	101528
			480.658	101386		480.658	101386		330.785	101521
			485.663	101385		485.663	101385		333.587	101515
			490.723	101383		490.723	101383		336.415	101508
			495.838	101382		495.838	101382		339.268	101502
			501.009	101381		501.009	101381		342.148	101497
			506.236	101379		506.236	101379		345.053	101491
			511.521	101378		511.521	101378		347.986	101486
			516.863	101377		516.863	101377		350.944	101481
			522.264	101376		522.264	101376		353.93	101476
			527.724	101375		527.724	101375		356.943	101472
			533.243	101374		533.243	101373		359.983	101467
			538.823	101372		538.823	101372		363.051	101463
			544.463	101371		544.463	101371		366.147	101459
			550.166	101370		550.165	101370		369.27	101455
			555.93	101369		555.93	101369		372.423	101451
			561.758	101368		561.758	101368		375.604	101448
			567.649	101367		567.649	101367		378.814	101444
			573.605	101366		573.605	101366		382.053	101441
			579.625	101365		579.625	101365		385.321	101438
			585.712	101363		585.712	101363		388.619	101435
			591.865	101362		591.865	101362		391.948	101432
			598.085	101360		598.085	101361		395.306	101429
			604.373	101358		604.373	101358		398.695	101426
			610.73	101357		610.73	101357		402.115	101424
			617.157	101354		617.157	101354		405.566	101421
			623.653	101351		623.653	101351		409.048	101419
			630.221	101346		630.221	101346		412.562	101417
			636.86	101341		636.86	101342		416.108	101414
			643.572	101332		643.572	101332		419.686	101412
			650.358	101316		650.358	101316		423.297	101410
			657.217	101286		657.217	101286		426.94	101408
			664.151	101247		664.151	101222		430.617	101406
			664.397	101244		664.397	101220		434.327	101404
			664.577	101240		664.577	101218		438.071	101403
			664.71	101239		664.71	101218		441.848	101401
			664.808	101239		664.808	101218		445.661	101399
			664.88	101235		664.88	101215		449.507	101398
			664.933	101233		664.933	101221		453.389	101396
			664.971	101252		664.971	101267		457.306	101394
			665	101325		665	101325		461.259	101393
									465.248	101392
									469.272	101390
									473.334	101389
									477.432	101388
									481.568	101386
									485.741	101385
									489.953	101384
									494.202	101383
									498.49	101382
									502.818	101381
									507.184	101380
									511.59	101378
									516.036	101377
									520.523	101377
									525.051	101376
									529.619	101375
									534.229	101374
									538.882	101373
									543.576	101372
									548.313	101371
									553.093	101370
									557.917	101369
									562.784	101368
									567.696	101367
									572.652	101367
									577.654	101366
									582.701	101365
									587.793	101363
									592.933	101362
									598.118	101361
									603.351	101360
									608.632	101358
									613.961	101356
									619.338	101355
									624.763	101352
									630.239	101350
									635.764	101345
									641.339	101343
									646.965	101335
									652.642	101332
									658.371	101314
									664.151	101360
									664.397	101356
									664.577	101344
									664.71	101338
									664.808	101335
									664.88	101333
									664.933	101325
									664.971	101313
									665	101325
